# Supplementary material for: Computational drug repurposing in Parkinson’s disease: Omaveloxolone and cyproheptadine as promising therapeutic candidates
Source: Front Pharmacol. 2025 Apr 8;16:1539032. doi: 10.3389/fphar.2025.1539032 (PMC12011821; doi:10.3389/fphar.2025.1539032)
Supplement: Supplementary file 1 [file Table2.xlsx]

## Sheet: Sheet1
SV2C	Acetarsone
SV2C	Dronabinol
GLE1	Glecaprevir
GLE1	Liraglutide
GLE1	Albiglutide
GLE1	Dulaglutide
GLE1	Exenatide
IFI1	Ifosfamide
SEMA5A	Letrozole
SEMA5A	Witch Hazel
LINGO2	Lidocaine
LINGO2	Lidocaine Hydrochloride
LINGO2	Gamolenic Acid
LIPA	Lipase (Pancrelipase)
LIPA	Alipogene Tiparvovec
LIPA	Cyclosporine
LIPA	Folic Acid
LIPA	Heparin Sodium
LIPA	Isopropyl Alcohol
LIPA	Loperamide
LIPA	Methylprednisolone
LIPA	Mycophenolate Mofetil
LIPA	Orlistat
LIPA	Pancrelipase
LIPA	Prednisolone
LIPA	Salmeterol
LIPA	Salmeterol Xinafoate
LIPA	Sbc-102
LIPA	Sebelipase Alfa
LIPA	Sulfisoxazole Acetyl
CMT2A1	Pexidartinib
CMT2A1	Pexidartinib Hydrochloride
CTLA4	Abatacept
CTLA4	Ipilimumab
CTLA4	Tremelimumab
FAAH	Acetaminophen
FAAH	Cannabidiol
FAAH	Fostamatinib
FAAH	Propofol
FAAH	Thiopental
PRKAG2	Acetylsalicylic Acid
PRKAG2	Adenosine Phosphate
PRKAG2	Fostamatinib
PRKAG2	Topiramate
STAT3	Acitretin
RXRA	Acitretin
RXRA	Adapalene
RXRA	Alfacalcidol
RXRA	Alitretinoin
RXRA	Alpha-Linolenic Acid
RXRA	Bexarotene
RXRA	Bezafibrate
RXRA	Doconexent
RXRA	Etodolac
RXRA	Oleic Acid
RXRA	Prazosin
RXRA	Rosiglitazone
RXRA	Tretinoin
RXRA	Trichloroethane
ATP6	Adenosine Phosphate
APP	Aducanumab
APP	Florbetapir F-18
APP	Lecanemab
APP	Aducanumab
APP	Florbetapir F-18
APP	Lecanemab
MC1R	Bremelanotide
MC1R	Afamelanotide
MC1R	Bremelanotide
NDP	Afamelanotide
MC1R	Afamelanotide
MC1R	Bremelanotide
ERBB4	Afatinib
ERBB4	Dacomitinib
ERBB4	Trastuzumab
CRB1	Albumin, Chromated Cr 51 Serum
CRB1	Bezlotoxumab
CRB1	Sodium Chromate
CRB1	Sodium Chromate Cr 51
CRY1	Albumin, Chromated Cr 51 Serum
CRY1	Sodium Chromate
CRY1	Sodium Chromate Cr 51
IL6	Abarelix
IL6	Acebutolol
IL6	Acebutolol Hydrochloride
IL6	Aldesleukin
IL6	Anakinra
IL6	Angiotensin Ii
IL6	Angiotensin Ii Acetate
IL6	Clotrimazole
IL6	Degarelix
IL6	Denileukin Diftitox
IL6	Fonazine
IL6	Itraconazole
IL6	Meptazinol
IL6	Meptazinol Hydrochloride
IL6	Oprelvekin
IL6	Oxytocin
IL6	Pipotiazine Palmitate
IL6	Rabeprazole
IL6	Rilonacept
IL6	Siltuximab
IL6	Spiramycin
IL6	Trimipramine
IL6	Trimipramine Maleate
ATP6V1A	Alendronic Acid
ATP6V1A	Etidronic Acid
ACTA2	Alexitol Sodium
ACTA2	Ceftaroline Fosamil Acetate
ACTA2	Fibrinolysin, Human
GAA	Alglucosidase Alfa
GAA	Avalglucosidase Alfa
REN	Aliskiren
REN	Amlexanox
REN	Cromoglicate
REN	Nitrofurantoin
REN	Remikiren
SPP1	Pine Tar
SPP1	Aliskiren
SPP1	Aliskiren Fumarate
SPP1	Delavirdine
DGKQ	Alpha-Tocopherol Succinate
DGKD	Alpha-Tocopherol Succinate
PGY1	Alprostadil
PLAU	Amiloride
PLAU	Plasminogen
PLAU	Pro-Urokinase
PLAU	Urokinase
KCNH2	Amiodarone
KCNH2	Amitriptyline
KCNH2	Doxazosin
KCNH2	Silodosin
KCNH2	Vesnarinone
ELAVL4	Amitriptyline
ELAVL4	Amitriptyline Hydrochloride
MELIOS	Cevimeline Hydrochloride
MELIOS	Amlexanox
MELIOS	Arginine
MELIOS	Ceftriaxone
MELIOS	Ceftriaxone Sodium
MELIOS	Cevimeline
MELIOS	Cholecalciferol
MELIOS	Finafloxacin
MELIOS	Idebenone
MELIOS	Loperamide
MELIOS	Loperamide Hydrochloride
MELIOS	Memantine
MELIOS	Memantine Hydrochloride
IRS1	Amphotericin B
IRS1	Cromolyn
IRS1	Ketoconazole
IRS1	Trastuzumab
IL10RB	Anakinra
IL10RB	Canakinumab
IL10RB	Ustekinumab
NLRP3	Anakinra
IL1RP1	Anakinra
IL1RP1	Oprelvekin
IL1RP1	Tildrakizumab
AUP1	Angiotensin Ii
F9	Antihemophilic Factor Human
F9	Antihemophilic Factor, Human Recombinant
F9	Coagulation Factor Vii Human
F9	Efanesoctocog Alfa
F9	Emicizumab
F9	Kappadione
F9	Lonoctocog Alfa
F9	Menadione
F9	Moroctocog Alfa
F9	Recombinant Factor Ix
F9	Sulfapyridine
F9	Turoctocog Alfa
F9	Turoctocog Alfa Pegol
ADH3	Aceglumate
ADH3	Acetylcarnitine
ADH3	Amphetamine
ADH3	Armodafinil
ADH3	Arsenic
ADH3	Atomoxetine
ADH3	Caffeine
ADH3	Dexmethylphenidate
ADH3	Dextroamphetamine
ADH3	Empagliflozin
ADH3	Fipexide
ADH3	Idebenone
ADH3	Lisdexamfetamine
ADH3	Methamphetamine
ADH3	Methylphenidate
ADH3	Modafinil
ADH3	Pemoline
ADH3	Piracetam
ADH3	Solriamfetol
ADH3	Tolvaptan
ADH3	Vinpocetine
AKT1	Arsenic Trioxide
HSPB1	Artenimol
MYH9	Artenimol
MDR1	Artenimol
RPL10	Artenimol
STGD3	Ascorbic Acid
STGD3	Chloramphenicol
STGD4	Ascorbic Acid
STGD4	Ciprofloxacin
SCOLIV	Olive Oil
SCOLIV	Propofol
SCOLIV	Acetaminophen
SCOLIV	Allopurinol
SCOLIV	Asparaginase
SCOLIV	Aspirin
SCOLIV	Calcitriol
SCOLIV	Calcium Carbonate
SCOLIV	Celecoxib
SCOLIV	Colistimethate Sodium
SCOLIV	Colistin
SCOLIV	Colistin Sulfate
SCOLIV	Desmopressin
SCOLIV	Diazepam
SCOLIV	Diclofenac
SCOLIV	Doxycycline
SCOLIV	Eflornithine
SCOLIV	Eflornithine Hydrochloride
SCOLIV	Erlotinib
SCOLIV	Erlotinib Hydrochloride
SCOLIV	Erythromycin
SCOLIV	Erythromycin Gluceptate
SCOLIV	Erythromycin Lactobionate
SCOLIV	Erythromycin Stearate
SCOLIV	Fluticasone Propionate
SCOLIV	Guselkumab
SCOLIV	Hypromellose
SCOLIV	Indomethacin
SCOLIV	Inulin
SCOLIV	Ketamine
SCOLIV	Ketoprofen
SCOLIV	Ketorolac
SCOLIV	Ketorolac Tromethamine
SCOLIV	Lactobacillus Acidophilus
SCOLIV	Levofloxacin
SCOLIV	Lidocaine
SCOLIV	Lithium Carbonate
SCOLIV	Magnesium Sulfate
SCOLIV	Metformin
SCOLIV	Methylprednisolone
SCOLIV	Midazolam Hydrochloride
SCOLIV	Morphine
SCOLIV	Niclosamide
SCOLIV	Obeticholic Acid
SCOLIV	Parecoxib
SCOLIV	Pegaspargase
SCOLIV	Pipemidic Acid
SCOLIV	Piroxicam
SCOLIV	Pramipexole
SCOLIV	Scopolamine
SCOLIV	Sirolimus
SCOLIV	Sodium Chloride
SCOLIV	Soybean Oil
SCOLIV	Succinylcholine Chloride
SCOLIV	Sulindac
SCOLIV	Suxamethonium
SCOLIV	Ursodiol
BCATE2	Barium Sulfate
NAT2	Amifampridine
NAT2	Amifampridine Phosphate
NAT2	Barium Sulfate
NAT2	Edetate Disodium
NAT2	Fenspiride
NAT2	Hydralazine / Isosorbide Dinitrate
NAT2	Isoniazid / Pyrazinamide / Rifampin
NAT2	Nateglinide
NAT2	Procainamide
NAT2	Sodium Chloride
NAT2	Sulfamethoxazole / Trimethoprim
NAT2	Sulfasalazine
VHL	Belzutifan
APOE	Apomorphine
APOE	Apomorphine Hydrochloride
APOE	Benzydamine
APOE	Benzydamine Hydrochloride
APOE	Deferiprone
APOE	Hydrochlorothiazide
APOE	Lecanemab
APOE	Pindolol
APOE	Pravastatin
APOE	Trifluoperazine
APOE	Trifluoperazine Hydrochloride
APOE	Trihexyphenidyl
APOE	Trihexyphenidyl Hydrochloride
APOE	Warfarin
APOE	Warfarin Sodium
KCNQ1	Bepridil
KCNQ1	Dronedarone
KCNQ1	Indapamide
KCNQ1	Isavuconazole
OGG1	Tisotumab Vedotin
OGG1	Bevacizumab
OGG1	Luspatercept
OGG1	Rituximab
AR	Abiraterone
AR	Acetophenazine
AR	Ambrisentan
AR	Amosulalol
AR	Apalutamide
AR	Arn-509
AR	Artesunate
AR	Ast-120
AR	Azilsartan Kamedoxomil
AR	Azilsartan Medoxomil
AR	Benzocaine
AR	Bicalutamide
AR	Bitolterol
AR	Bopindolol
AR	Bosentan
AR	Brilinta
AR	Cangrelor
AR	Cangrelor Tetrasodium
AR	Clascoterone
AR	Cyproterone
AR	Cyproterone Acetate
AR	Danazol
AR	Darolutamide
AR	Dienogest
AR	Diethylstilbestrol
AR	Dromostanolone
AR	Drospirenone
AR	Enzacamene
AR	Enzalutamide
AR	Esculin
AR	Estrone
AR	Ethylestrenol
AR	Eugenol
AR	Famotidine
AR	Fludrocortisone
AR	Flufenamic Acid
AR	Fluoxymesterone
AR	Fluphenazine
AR	Flutamide
AR	Gestrinone
AR	Gliquidone
AR	Homosalate
AR	Hydroxyflutamide
AR	Ketoconazole
AR	Latanoprost
AR	Levonorgestrel
AR	Lorcaserin
AR	Lu302146
AR	Macitentan
AR	Mepindolol
AR	Methyltestosterone
AR	Mirabegron
AR	Mitotane
AR	Nandrolone
AR	Nandrolone Decanoate
AR	Nandrolone Phenpropionate
AR	Netarsudil
AR	Netarsudil Dimesylate
AR	Nifedipine
AR	Nilutamide
AR	Nipradilol
AR	Nizatidine
AR	Norelgestromin
AR	Norethisterone
AR	Norethynodrel
AR	Norgestimate
AR	Norgestrel
AR	Odevixibat
AR	Oxandrolone
AR	Oxybenzone
AR	Oxymetholone
AR	Periciazine
AR	Prasterone
AR	Progesterone
AR	Reserpine
AR	Rimiterol
AR	Segesterone Acetate
AR	Simvastatin
AR	Sparsentan
AR	Spironolactone
AR	Stanozolol
AR	Tamoxifen
AR	Testosterone
AR	Testosterone Cypionate
AR	Testosterone Enanthate
AR	Testosterone Propionate
AR	Testosterone Undecanoate
AR	Ticagrelor
AR	Triclosan
AR	Trihexyphenidyl
AR	Ulipristal
AR	Vibegron
MCCC1	Biotin
SACS	Bleomycin Sulfate
SACS	Cisplatin
SACS	Etoposide
LYN	Amphotericin B
LYN	Bosutinib
LYN	Cromolyn
LYN	Dasatinib
LYN	Fostamatinib
LYN	Ketoconazole
LYN	Nintedanib
LYN	Ponatinib
LYN	Trastuzumab
CMRD	Albuterol
CMRD	Baclofen
CMRD	Bevacizumab
CMRD	Bleomycin Sulfate
CMRD	Brivaracetam
CMRD	Buspirone
CMRD	Buspirone Hydrochloride
CMRD	Caffeine
CMRD	Carbidopa
CMRD	Carboplatin
CMRD	Cimetidine
CMRD	Cisplatin
CMRD	Cyclobenzaprine Hydrochloride
CMRD	Dalfampridine
CMRD	Dantrolene Sodium
CMRD	Dexmedetomidine Hydrochloride
CMRD	Dextrose
CMRD	Digoxin
CMRD	Diltiazem
CMRD	Diltiazem Hydrochloride
CMRD	Epoetin Beta
CMRD	Ergocalciferol
CMRD	Escitalopram Oxalate
CMRD	Etoposide
CMRD	Glyburide
CMRD	Imatinib
CMRD	Levocarnitine
CMRD	Levodopa
CMRD	Lithium Carbonate
CMRD	Methylprednisolone
CMRD	Midodrine
CMRD	Minocycline
CMRD	Mometasone Furoate
CMRD	Onabotulinumtoxina
CMRD	Oxitriptan
CMRD	Oxycodone
CMRD	Oxygen
CMRD	Paclitaxel
CMRD	Pregabalin
CMRD	Riluzole
CMRD	Rimonabant
CMRD	Risedronic Acid
CMRD	Rituximab
CMRD	Salmeterol
CMRD	Sodium Chloride
CMRD	Somatropin
CMRD	Temozolomide
CMRD	Testosterone
CMRD	Testosterone Undecanoate
CMRD	Tiotropium Bromide
CMRD	Venlafaxine Hydrochloride
CMRD	Vorinostat
CMRD	Zoledronic Acid
CORD3	Albuterol
CORD3	Baclofen
CORD3	Bevacizumab
CORD3	Bleomycin Sulfate
CORD3	Brivaracetam
CORD3	Buspirone
CORD3	Buspirone Hydrochloride
CORD3	Caffeine
CORD3	Carbidopa
CORD3	Carboplatin
CORD3	Cisplatin
CORD3	Cyclobenzaprine Hydrochloride
CORD3	Dalfampridine
CORD3	Dantrolene Sodium
CORD3	Dexmedetomidine Hydrochloride
CORD3	Dextrose
CORD3	Epoetin Beta
CORD3	Ergocalciferol
CORD3	Escitalopram Oxalate
CORD3	Etoposide
CORD3	Glyburide
CORD3	Imatinib
CORD3	Levocarnitine
CORD3	Levodopa
CORD3	Lithium Carbonate
CORD3	Methylprednisolone
CORD3	Midodrine
CORD3	Minocycline
CORD3	Mometasone Furoate
CORD3	Onabotulinumtoxina
CORD3	Oxitriptan
CORD3	Oxycodone
CORD3	Oxygen
CORD3	Paclitaxel
CORD3	Pregabalin
CORD3	Riluzole
CORD3	Rimonabant
CORD3	Risedronic Acid
CORD3	Rituximab
CORD3	Salmeterol
CORD3	Sodium Chloride
CORD3	Somatropin
CORD3	Temozolomide
CORD3	Testosterone
CORD3	Testosterone Undecanoate
CORD3	Tiotropium Bromide
CORD3	Venlafaxine Hydrochloride
CORD3	Vorinostat
CORD3	Zoledronic Acid
CFTR	Bumetanide
CFTR	Crofelemer
CFTR	Dexibuprofen
CFTR	Elexacaftor
CFTR	Elexacaftor / Tezacaftor / Ivacaftor
CFTR	Glyburide
CFTR	Ibuprofen
CFTR	Ivacaftor
CFTR	Ivacaftor / Lumacaftor
CFTR	Ivacaftor / Tezacaftor
CFTR	Lumacaftor
CFTR	Lumacaftor + Ivacaftor
CFTR	Tezacaftor
CFTR	Tezacaftor And Ivacaftor
ANK2	Acetaminophen
ANK2	Bupivacaine
ANK2	Hydrocodone
ANK2	Ibuprofen
ANK2	Sodium Nitrite
RYR1	Caffeine
RYR1	Calcium Citrate
RYR1	Calcium Phosphate
RYR1	Calcium Phosphate Dihydrate
RYR1	Dantrolene
RYR1	Desflurane
RYR1	Enflurane
RYR1	Isoflurane
RYR1	Sevoflurane
RYR1	Succinylcholine
RYR1	Tetracaine
PIK3CA	Alpelisib
PIK3CA	Bay 80-6946
PIK3CA	Caffeine
PIK3CA	Copanlisib
ATM	Artemether
ATM	Artemisinin
ATM	Aztreonam
ATM	Caffeine
ATM	Vidarabine
PDE8B	Caffeine
ITPR3	Caffeine
ITPR3	Nitroprusside
HOXD10	Benzoyl Peroxide
HOXD10	Calcitriol
IL1B	Canakinumab
IL1B	Gallium Nitrate
IL1B	Glucosamine
IL1B	Rilonacept
CTSD	Cantharidin
FCYT	Capromab Pendetide
FCYT	Indium In 111 Capromab Pendetide
FCYT	Samarium Lexidronam Pentasodium
FCYT	Samarium Sm 153 Lexidronam Pentasodium
GRN	Capsicum
GRN	Capsicum
MMP9	Captopril
MMP9	Glutathione
MMP9	Minocycline
MMP9	Zinc
MMP9	Zinc Acetate
MMP9	Zinc Chloride
MMP9	Zinc Sulfate, Unspecified Form
CCHS	Carbachol
SCN5A	Amylocaine
SCN5A	Benzonatate
SCN5A	Bioallethrin
SCN5A	Carbamazepine
SCN5A	Chloroprocaine
SCN5A	Dibucaine
SCN5A	Disopyramide
SCN5A	Dyclonine
SCN5A	Ethotoin
SCN5A	Fosphenytoin
SCN5A	Hexylcaine
SCN5A	Indecainide
SCN5A	Lamotrigine
SCN5A	Lomerizine
SCN5A	Mephenytoin
SCN5A	Mexiletine
SCN5A	Moricizine
SCN5A	Pentoxyverine
SCN5A	Pramocaine
SCN5A	Prilocaine
SCN5A	Promethazine
SCN5A	Propoxycaine
SCN5A	Tetracaine
SCN5A	Tetrodotoxin
SCN5A	Topiramate
RET	Alfuzosin
RET	Alfuzosin Hydrochloride
RET	Biperiden
RET	Biperiden Hydrochloride
RET	Cabozantinib
RET	Carbamazepine
RET	Diclofenac
RET	Diclofenac Sodium
RET	Diltiazem
RET	Diltiazem Hydrochloride
RET	Dipyridamole
RET	Disopyramide
RET	Disopyramide Phosphate
RET	Ezogabine
RET	Furosemide
RET	Ibuprofen
RET	Ibuprofen Lysine
RET	Ibuprofen Sodium
RET	Indomethacin
RET	Indomethacin Sodium
RET	Isosorbide Dinitrate
RET	Isosorbide Mononitrate
RET	Isoxsuprine
RET	Isoxsuprine Hydrochloride
RET	Molsidomine
RET	Nifedipine
RET	Nitroglycerin
RET	Oxprenolol
RET	Oxprenolol Hydrochloride
RET	Pheniramine
RET	Pheniramine Maleate
RET	Ponatinib
RET	Pralsetinib
RET	Pyridostigmine
RET	Pyridostigmine Bromide
RET	Regorafenib
RET	Romiplostim
RET	Selpercatin
RET	Selpercatinib
RET	Sodium Fluoride
RET	Sodium Fluoride F 18
RET	Tramadol
RET	Tramadol Hydrochloride
RET	Vandetanib
RET	Xanthinol
RET	Xanthinol Niacinate
PON1	Cefazolin
PON1	Choline Salicylate
PON1	Copper
PON1	Drospirenone
PON1	Edetate Calcium Disodium Anhydrous
PON1	Edetate Disodium Anhydrous
PON1	Lapyrium
PON1	Losartan
PON1	Losartan Potassium
PON1	Loteprednol Etabonate
PON1	Moxifloxacin
PON1	Sodium Monofluorophosphate
PON1	Undecoylium Chloride Iodine Complex
PON1	Zinc
PON1	Zinc Acetate
PON1	Zinc Chloride
PON1	Zinc Sulfate, Unspecified Form
MPO	Aminosalicylic Acid
MPO	Bivalirudin
MPO	Calcipotriol
MPO	Capsaicin
MPO	Carboplatin
MPO	Cefaclor
MPO	Cefdinir
MPO	Cisplatin
MPO	Cysteamine
MPO	Dapsone
MPO	Enoxaparin
MPO	Levocarnitine
MPO	Melatonin
MPO	Nabumetone
MPO	Nomifensine
MPO	Octreotide
MPO	Oxaliplatin
MPO	Propylthiouracil
MPO	Ticlopidine
MPO	Tiopronin
MPO	Tolmetin
MPO	Urethane
CDNF	Cefditoren Pivoxil
CDNF	Cidofovir
BCPM	Cefepime
BCPM	Chlorpromazine
TPP1	Cerliponase Alfa
CCKAR	Ceruletide
CCKAR	Cholecystokinin
EGFR	Afatinib
EGFR	Amivantamab
EGFR	Atezolizumab
EGFR	Bibw 2992
EGFR	Brigatinib
EGFR	Cemiplimab-Rwlc
EGFR	Cetuximab
EGFR	Dacomitinib
EGFR	Durvalumab
EGFR	Epidermal Growth Factor
EGFR	Erlotinib
EGFR	Foreskin Keratinocyte (Neonatal)
EGFR	Fostamatinib
EGFR	Gefitinib
EGFR	Hegf
EGFR	Ipilimumab
EGFR	Lapatinib
EGFR	Lidocaine
EGFR	Merimepodib
EGFR	Mobocertinib
EGFR	Mobocertinib Succinate
EGFR	Necitumumab
EGFR	Neratinib
EGFR	Neratinib Maleate
EGFR	Nitroglycerin
EGFR	Nivolumab
EGFR	Osimertinib
EGFR	Panitumumab
EGFR	Pembrolizumab
EGFR	Pemetrexed
EGFR	Ramucirumab
EGFR	Regorafenib
EGFR	Ski-758
EGFR	Sorafenib
EGFR	Tepotinib
EGFR	Tremelimumab
EGFR	Vandetanib
EGFR	Zanubrutinib
YTS	Cetuximab
CYP2D6	Abiraterone
CYP2D6	Acebutolol
CYP2D6	Acetaminophen
CYP2D6	Almotriptan
CYP2D6	Alogliptin
CYP2D6	Amiodarone
CYP2D6	Amitriptyline
CYP2D6	Amlodipine
CYP2D6	Amodiaquine
CYP2D6	Amoxapine
CYP2D6	Amphetamine
CYP2D6	Arformoterol
CYP2D6	Aripiprazole
CYP2D6	Artenimol
CYP2D6	Asenapine
CYP2D6	Atenolol
CYP2D6	Atomoxetine
CYP2D6	Atorvastatin
CYP2D6	Azelastine
CYP2D6	Benzyl Alcohol
CYP2D6	Berotralstat
CYP2D6	Bicalutamide
CYP2D6	Buprenorphine
CYP2D6	Bupropion
CYP2D6	Caffeine
CYP2D6	Carteolol
CYP2D6	Carvedilol
CYP2D6	Celecoxib
CYP2D6	Cevimeline
CYP2D6	Chlorpheniramine
CYP2D6	Chlorzoxazone
CYP2D6	Ciclesonide
CYP2D6	Cimetidine
CYP2D6	Cinacalcet
CYP2D6	Citalopram
CYP2D6	Clobazam
CYP2D6	Clonidine
CYP2D6	Clozapine
CYP2D6	Cobicistat
CYP2D6	Cocaine
CYP2D6	Codeine
CYP2D6	Cyclobenzaprine
CYP2D6	Dapagliflozin
CYP2D6	Darifenacin
CYP2D6	Darunavir
CYP2D6	Dasabuvir
CYP2D6	Debrisoquine
CYP2D6	Delavirdine
CYP2D6	Desipramine
CYP2D6	Dexchlorpheniramine Maleate
CYP2D6	Dexfenfluramine
CYP2D6	Dextroamphetamine
CYP2D6	Dextromethorphan
CYP2D6	Dextropropoxyphene
CYP2D6	Dihydrocodeine
CYP2D6	Diltiazem
CYP2D6	Diphenhydramine
CYP2D6	Dolasetron
CYP2D6	Donepezil
CYP2D6	Dosulepin
CYP2D6	Doxazosin
CYP2D6	Doxepin
CYP2D6	Dronabinol
CYP2D6	Dronedarone
CYP2D6	Duloxetine
CYP2D6	Escitalopram
CYP2D6	Ethambutol
CYP2D6	Everolimus
CYP2D6	Fenfluramine
CYP2D6	Fesoterodine
CYP2D6	Flunarizine
CYP2D6	Fluphenazine
CYP2D6	Fluvastatin
CYP2D6	Fluvoxamine
CYP2D6	Galantamine
CYP2D6	Gefitinib
CYP2D6	Glutethimide
CYP2D6	Glycerol Phenylbutyrate
CYP2D6	Halofantrine
CYP2D6	Haloperidol
CYP2D6	Hydrocodone
CYP2D6	Hydroxychloroquine
CYP2D6	Hydroxyzine
CYP2D6	Ibrutinib
CYP2D6	Idarubicin
CYP2D6	Iloperidone
CYP2D6	Imatinib
CYP2D6	Imipramine
CYP2D6	Indinavir
CYP2D6	Ketoconazole
CYP2D6	Labetalol
CYP2D6	Levobunolol
CYP2D6	Loperamide
CYP2D6	Lopinavir
CYP2D6	Loratadine
CYP2D6	Lorpiprazole
CYP2D6	Lumefantrine
CYP2D6	Maprotiline
CYP2D6	Meclizine
CYP2D6	Meperidine
CYP2D6	Mesoridazine
CYP2D6	Metamfetamine
CYP2D6	Methadone
CYP2D6	Methimazole
CYP2D6	Methotrimeprazine
CYP2D6	Metipranolol
CYP2D6	Metoclopramide
CYP2D6	Metoprolol
CYP2D6	Mexiletine
CYP2D6	Mianserin
CYP2D6	Midodrine
CYP2D6	Minaprine
CYP2D6	Mirabegron
CYP2D6	Mirtazapine
CYP2D6	Moclobemide
CYP2D6	Naloxegol
CYP2D6	Nebivolol
CYP2D6	Nelfinavir
CYP2D6	Nevirapine
CYP2D6	Nicardipine
CYP2D6	Nicergoline
CYP2D6	Nicotine
CYP2D6	Nifedipine
CYP2D6	Nortriptyline
CYP2D6	Opium
CYP2D6	Orphenadrine
CYP2D6	Oxamniquine
CYP2D6	Oxprenolol
CYP2D6	Oxycodone
CYP2D6	Oxymetholone
CYP2D6	Paliperidone
CYP2D6	Palonosetron
CYP2D6	Paroxetine
CYP2D6	Pazopanib
CYP2D6	Peginterferon Alfa-2B
CYP2D6	Perhexiline
CYP2D6	Perphenazine
CYP2D6	Phenelzine
CYP2D6	Pimozide
CYP2D6	Pindolol
CYP2D6	Practolol
CYP2D6	Primaquine
CYP2D6	Procainamide
CYP2D6	Proguanil
CYP2D6	Promethazine
CYP2D6	Propafenone
CYP2D6	Propranolol
CYP2D6	Quetiapine
CYP2D6	Quinidine
CYP2D6	Quinine
CYP2D6	Ranolazine
CYP2D6	Reboxetine
CYP2D6	Rilpivirine
CYP2D6	Ripretinib
CYP2D6	Risperidone
CYP2D6	Ritonavir
CYP2D6	Rizatriptan
CYP2D6	Rotigotine
CYP2D6	Rupatadine
CYP2D6	Sertraline
CYP2D6	Simvastatin
CYP2D6	Solifenacin
CYP2D6	Sotalol
CYP2D6	Stiripentol
CYP2D6	Sulconazole
CYP2D6	Sulfaphenazole
CYP2D6	Tamoxifen
CYP2D6	Tapentadol
CYP2D6	Temsirolimus
CYP2D6	Theophylline
CYP2D6	Thiothixene
CYP2D6	Ticlopidine
CYP2D6	Timolol
CYP2D6	Tiotropium
CYP2D6	Tolterodine
CYP2D6	Tramadol
CYP2D6	Tranylcypromine
CYP2D6	Trazodone
CYP2D6	Trimipramine
CYP2D6	Trospium
CYP2D6	Umeclidinium
CYP2D6	Vardenafil
CYP2D6	Vemurafenib
CYP2D6	Venlafaxine
CYP2D6	Verapamil
CYP2D6	Vilazodone
CYP2D6	Vinblastine
CYP2D6	Zolpidem
CYP2D6	Zuclopenthixol
CYP27A1	Chenodeoxycholic Acid
CYP27A1	Cholecalciferol
CYP27A1	Cholic Acid
CYP27A1	Doxercalciferol
CYP27A1	Ergocalciferol
CYP27A1	Pegvisomant
GSTP1	Acetaminophen
GSTP1	Alpha-Tocopherol Succinate
GSTP1	Busulfan
GSTP1	Carboplatin
GSTP1	Chlorambucil
GSTP1	Cisplatin
GSTP1	Clomipramine
GSTP1	Clozapine
GSTP1	Curcumin
GSTP1	D-Alpha-Tocopherol Acetate
GSTP1	Deoxycholic Acid
GSTP1	Etacrynic Acid
GSTP1	Etoposide
GSTP1	Glutathione
GSTP1	Troglitazone
GSTP1	Vitamin E
CD2AP	Chlordiazepoxide
TACE	Chlorotrianisene
EDN3	Cholecalciferol
AITD3	Cholecalciferol
MT-CO2	Afamelanotide
MT-CO2	Blinatumomab
MT-CO2	Bremelanotide
MT-CO2	Cholic Acid
MT-CO2	Melatonin
MT-CO2	Methotrexate
MT-CO2	Miltefosine
MT-CO2	Tryptophan
MT-CO2	Valbenazine
MT-CO2	Valbenazine Tosylate
MT-CO2	Verapamil
ADH1C	Cholic Acid
ADH1C	Ethanol
ADH1C	Fomepizole
ADH1C	Nadh
ADH1C	Zinc Acetate
ADH1C	Zinc Chloride
ADH1C	Zinc Sulfate, Unspecified Form
MT-CO1	Afamelanotide
MT-CO1	Blinatumomab
MT-CO1	Bremelanotide
MT-CO1	Cholic Acid
MT-CO1	Copper
MT-CO1	Cupric Sulfate
MT-CO1	Melatonin
MT-CO1	Methotrexate
MT-CO1	Miltefosine
MT-CO1	Oxygen
MT-CO1	Tryptophan
MT-CO1	Valbenazine
MT-CO1	Valbenazine Tosylate
MT-CO1	Verapamil
PON1	Losartan
PON1	Choline Salicylate
PON1	Lapyrium
PON1	Losartan Potassium
PON1	Sodium Monofluorophosphate
PON1	Undecoylium Chloride Iodine Complex
BDNF	Chondroitin Sulfate
BDNF	Copper
BDNF	Entrectinib
BDNF	Esketamine
BDNF	Larotrectinib
IDS	Alfentanil
IDS	Anileridine
IDS	Anileridine Hydrochloride
IDS	Anileridine Phosphate
IDS	Chondroitin Sulfate
IDS	Cocaine
IDS	Codeine
IDS	Dextromoramide
IDS	Diacetylmorphine
IDS	Diacetylmorphine Hydrochloride
IDS	Difenoxin
IDS	Difenoxin Hydrochloride
IDS	Dihydrocodeine
IDS	Dihydrocodeine Bitartrate
IDS	Diphenoxylate
IDS	Diphenoxylate Hydrochloride
IDS	Dipipanone
IDS	Dipipanone Hydrochloride
IDS	Fentanyl
IDS	Fentanyl Citrate
IDS	Fentanyl Hydrochloride
IDS	Hydromorphone
IDS	Idursulfase
IDS	Imlifidase
IDS	Levorphanol
IDS	Levorphanol Tartrate
IDS	Meperidine
IDS	Meperidine Hydrochloride
IDS	Methadone
IDS	Morphine
IDS	Morphine Hydrochloride
IDS	Morphine Sulfate
IDS	Oxycodone
IDS	Oxycodone Hydrochloride
IDS	Oxycodone Terephthalate
IDS	Oxymorphone
IDS	Oxymorphone Hydrochloride
IDS	Phenazocine
IDS	Phenazocine Hydrobromide
IDS	Remifentanil
IDS	Remifentanil Hydrochloride
IDS	Sufentanil
IDS	Sufentanil Citrate
IDS	Zidovudine
HEXB	Capsaicin
HEXB	Chlorhexidine
HEXB	Chlorhexidine Gluconate
HEXB	Chondroitin Sulfate
HEXB	Cyclosporine
HEXB	Diethylstilbestrol
HEXB	Hexachlorophene
HEXB	Mitomycin
HEXB	Mycophenolic Acid
HEXB	Pyridoxine
HEXB	Pyridoxine Hydrochloride
HEXB	Pyrimethamine
HEXB	Tesamorelin
HEXB	Trovafloxacin
HEXB	Vigabatrin
HEXB	Wax, Emulsifying
GDNF	Chondroitin Sulfate
IDUA	Chondroitin Sulfate
IDUA	Idoxuridine
IDUA	Ketoprofen
CX3CR1	Chromic Chloride
CX3CR1	Plerixafor
CCL3	Chloroform
CCL3	Chromic Chloride
ATP7B	Carboplatin
ATP7B	Cisplatin
ATP7B	Copper
ATP7B	Oxaliplatin
ATP7A	Carboplatin
ATP7A	Cisplatin
ATP7A	Copper
ATP7A	Oxaliplatin
TF	Ademetionine
TF	Aluminium
TF	Aluminium Phosphate
TF	Aluminum Acetate
TF	Bismuth Subsalicylate
TF	Chromic Nitrate
TF	Chromium
TF	Chromium Gluconate
TF	Chromium Nicotinate
TF	Chromous Sulfate
TF	Cisplatin
TF	Copper
TF	Ferric Cation
TF	Ferrous Ascorbate
TF	Ferrous Fumarate
TF	Ferrous Gluconate
TF	Ferrous Glycine Sulfate
TF	Ferrous Succinate
TF	Ferrous Sulfate Anhydrous
TF	Ferumoxytol
TF	Gallium Citrate Ga-67
TF	Gallium Nitrate
TF	Iron
TF	Iron Dextran
TF	Isoflurophate
TF	Manganese
TF	Miltefosine
TF	Rose Bengal
TF	Tetraferric Tricitrate Decahydrate
TF	Tisotumab Vedotin
TF	Zinc
TF	Zinc Acetate
TF	Zinc Chloride
TF	Zinc Sulfate, Unspecified Form
GSTM1	Acetaminophen
GSTM1	Azathioprine
GSTM1	Busulfan
GSTM1	Carboplatin
GSTM1	Chloroquine
GSTM1	Cisplatin
GSTM1	Curcumin
GSTM1	Glutathione
GSTM1	Isosorbide Mononitrate
GSTM1	Oxaliplatin
SLC6A4	Acetaminophen
SLC6A4	Amfepramone
SLC6A4	Amitriptyline
SLC6A4	Amoxapine
SLC6A4	Amphetamine
SLC6A4	Aripiprazole
SLC6A4	Atomoxetine
SLC6A4	Benzatropine
SLC6A4	Bupropion
SLC6A4	Butriptyline
SLC6A4	Chlorpheniramine
SLC6A4	Chlorphentermine Hydrochloride
SLC6A4	Citalopram
SLC6A4	Clomipramine
SLC6A4	Cocaine
SLC6A4	Cyclobenzaprine
SLC6A4	Dasotraline
SLC6A4	Desipramine
SLC6A4	Desvenlafaxine
SLC6A4	Dexfenfluramine
SLC6A4	Dexmethylphenidate
SLC6A4	Dextromethorphan
SLC6A4	Dextromethorphan Polistirex
SLC6A4	Dopamine
SLC6A4	Dosulepin
SLC6A4	Doxepin
SLC6A4	Duloxetine
SLC6A4	Escitalopram
SLC6A4	Fenfluramine
SLC6A4	Fluoxetine
SLC6A4	Fluvoxamine
SLC6A4	Imipramine
SLC6A4	Levomilnacipran
SLC6A4	Lorpiprazole
SLC6A4	Loxapine
SLC6A4	Lumateperone
SLC6A4	Luvox
SLC6A4	Mazindol
SLC6A4	Meperidine
SLC6A4	Metamfetamine
SLC6A4	Mianserin
SLC6A4	Milnacipran
SLC6A4	Minaprine
SLC6A4	Mirtazapine
SLC6A4	Nefazodone
SLC6A4	Nomifensine
SLC6A4	Nortriptyline
SLC6A4	Paroxetine
SLC6A4	Phentermine
SLC6A4	Procaine
SLC6A4	Protriptyline
SLC6A4	Pseudoephedrine
SLC6A4	Sertraline
SLC6A4	Sibutramine
SLC6A4	Tapentadol
SLC6A4	Tegaserod
SLC6A4	Tianeptine
SLC6A4	Tramadol
SLC6A4	Trazodone
SLC6A4	Trimipramine
SLC6A4	Venlafaxine
SLC6A4	Verapamil
SLC6A4	Vilazodone
SLC6A4	Vortioxetine
SLC6A4	Zotepine
CMTRIC	Caffeine
CMTRIC	Caffeine, Citrated
CMTRIC	Calcium Carbonate
CMTRIC	Calcium Citrate
CMTRIC	Cetirizine
CMTRIC	Cetirizine Hydrochloride
CMTRIC	Citric Acid
CMTRIC	Cupric Chloride
CMTRIC	Cupric Sulfate
CMTRIC	Doxorubicin
CMTRIC	Doxorubicin Hydrochloride
CMTRIC	Fentanyl Citrate
CMTRIC	Gallium Citrate
CMTRIC	Gallium Citrate Ga 67
CMTRIC	Gallium Nitrate
CMTRIC	Latanoprostene Bunod
CMTRIC	Magnesium Citrate
CMTRIC	Metronidazole
CMTRIC	Metronidazole Hydrochloride
CMTRIC	Miconazole
CMTRIC	Nitric Oxide
CMTRIC	Norepinephrine
CMTRIC	Rescinnamine
CMTRIC	Sodium Citrate
CMTRIC	Triclosan
CMTRIA	Caffeine
CMTRIA	Caffeine, Citrated
CMTRIA	Calcium Carbonate
CMTRIA	Cetirizine
CMTRIA	Cetirizine Hydrochloride
CMTRIA	Citric Acid
CMTRIA	Clomiphene
CMTRIA	Clomiphene Citrate
CMTRIA	Diltiazem
CMTRIA	Diltiazem Hydrochloride
CMTRIA	Doxorubicin
CMTRIA	Doxorubicin Hydrochloride
CMTRIA	Emtricitabine
CMTRIA	Fentanyl Citrate
CMTRIA	Gallium Citrate
CMTRIA	Gallium Citrate Ga 67
CMTRIA	Magnesium Citrate
CMTRIA	Potassium Citrate
CMTRIA	Sodium Citrate
CMTRIA	Tamoxifen
CMTRIA	Tamoxifen Citrate
SLC25A4	Clodronate
DRD4	Amoxapine
DRD4	Apomorphine
DRD4	Aripiprazole
DRD4	Aripiprazole Lauroxil
DRD4	Asenapine
DRD4	Buspirone
DRD4	Cabergoline
DRD4	Chlorpromazine
DRD4	Clozapine
DRD4	Dihydroergotamine
DRD4	Dopamine
DRD4	Flibanserin
DRD4	Flupentixol
DRD4	Iloperidone
DRD4	Levodopa
DRD4	Lisuride
DRD4	Loxapine
DRD4	Methotrimeprazine
DRD4	Olanzapine
DRD4	Paliperidone
DRD4	Pergolide
DRD4	Phenyltoloxamine
DRD4	Pramipexole
DRD4	Quetiapine
DRD4	Remoxipride
DRD4	Ropinirole
DRD4	Rotigotine
DRD4	Sulpiride
DRD4	Ziprasidone
HLA-B	Abacavir
HLA-B	Allopurinol
HLA-B	Cabotegravir / Rilpivirine
HLA-B	Carbamazepine
HLA-B	Coccidioides Immitis Spherule
HLA-B	Fosphenytoin
HLA-B	Oxcarbazepine
HLA-B	Pazopanib
HLA-B	Phenytoin
HLA-DRA	Coccidioides Immitis Spherule
HLA-DRB5	Coccidioides Immitis Spherule
VODI	Sirolimus
VODI	Alemtuzumab
VODI	Anakinra
VODI	Betahistine
VODI	Cocaine
VODI	Cod Liver Oil
VODI	Etanercept
VODI	Galantamine
VODI	Glimepiride
VODI	Liraglutide
VODI	Metformin
VODI	Natalizumab
VODI	Olanzapine
VODI	Oxytocin
VODI	Phenylbutanoic Acid
VODI	Voriconazole
VODI	Zonisamide
CLCs	Colchicine
CST3	Colistin
CST3	Tetracycline
COL1A1	Balsalazide
COL1A1	Balsalazide Disodium
COL1A1	Clove Oil
COL1A1	Collagenase Clostridium Histolyticum
COL1A1	Docusate
COL1A1	Docusate Sodium
COL1A1	Hydrocortisone Acetate
COL1A1	Idelalisib
COL1A1	Lasmiditan
COL1A1	Lasmiditan Succinate
COL1A1	Triclosan
COL1A1	Von Willebrand Factor Human
COL1A1	Vonicog Alfa
COMT	Ademetionine
COMT	Apomorphine
COMT	Conjugated Estrogens
COMT	Diethylstilbestrol
COMT	Dobutamine
COMT	Dopamine
COMT	Entacapone
COMT	Epinephrine
COMT	Estradiol
COMT	Ethinylestradiol
COMT	Isoprenaline
COMT	Methyldopa
COMT	Micafungin
COMT	Nialamide
COMT	Nylidrin
COMT	Opicapone
COMT	Phenytoin
COMT	Testosterone Propionate
COMT	Tolcapone
SNCA	Copper
SNCA	Dequalinium
SNCA	Niacinamide
SNCA	Sulfanilamide
PARK7	Evans Blue
PARK7	Copper
HNRNPA2B1	Artenimol
HNRNPA2B1	Copper
HTT	Acetaminophen
HTT	Almotriptan
HTT	Almotriptan Malate
HTT	Alosetron
HTT	Alosetron Hydrochloride
HTT	Amfepramone
HTT	Amitriptyline
HTT	Atomoxetine Hydrochloride
HTT	Bupivacaine Hydrochloride
HTT	Bupropion
HTT	Capsicum
HTT	Cefepime Hydrochloride
HTT	Chlorphentermine Hydrochloride
HTT	Citalopram
HTT	Citalopram Hydrobromide
HTT	Clomipramine
HTT	Clonidine
HTT	Clonidine Hydrochloride
HTT	Cocaine
HTT	Copper
HTT	Cyproterone Acetate
HTT	Dasotraline
HTT	Desvenlafaxine
HTT	Desvenlafaxine Succinate
HTT	Dextromethorphan Polistirex
HTT	Dolasetron
HTT	Dolasetron Mesylate
HTT	Duloxetine
HTT	Dydrogesterone
HTT	Eletriptan
HTT	Eletriptan Hydrobromide
HTT	Escitalopram
HTT	Estradiol
HTT	Estrogens, Conjugated
HTT	Ferric Citrate
HTT	Filgrastim
HTT	Flibanserin
HTT	Fluoxetine
HTT	Fluvoxamine
HTT	Frovatriptan
HTT	Frovatriptan Succinate
HTT	Gabapentin
HTT	Granisetron
HTT	Granisetron Hydrochloride
HTT	Histamine
HTT	Hydrochlorothiazide
HTT	Ketanserin
HTT	Lasmiditan
HTT	Lasmiditan Succinate
HTT	Levofloxacin
HTT	Levomilnacipran
HTT	Lorcaserin
HTT	Lorcaserin Hydrochloride
HTT	Luvox
HTT	Medroxyprogesterone Acetate
HTT	Megestrol Acetate
HTT	Melatonin
HTT	Methionine
HTT	Mianserin
HTT	Mianserin Hydrochloride
HTT	Naratriptan
HTT	Naratriptan Hydrochloride
HTT	Nicotine
HTT	Nicotine Bitartrate
HTT	Nicotine Polacrilex
HTT	Nitroglycerin
HTT	Norethindrone
HTT	Nortriptyline
HTT	Omacetaxine Mepesuccinate
HTT	Ondansetron
HTT	Ondansetron Hydrochloride
HTT	Oxitriptan
HTT	Palonosetron
HTT	Palonosetron Hydrochloride
HTT	Paroxetine
HTT	Paroxetine Mesylate
HTT	Pimavanserin
HTT	Pimavanserin Tartrate
HTT	Prasterone
HTT	Rizatriptan
HTT	Rizatriptan Benzoate
HTT	Scopolamine
HTT	Scopolamine Hydrobromide
HTT	Sertraline
HTT	Sibutramine
HTT	Sodium Fluoride
HTT	Sorafenib
HTT	Sumatriptan
HTT	Sumatriptan Succinate
HTT	Tegaserod
HTT	Tegaserod Maleate
HTT	Testosterone
HTT	Tianeptine
HTT	Trazodone
HTT	Tropisetron
HTT	Ustekinumab
HTT	Venlafaxine
HTT	Venlafaxine Hydrochloride
HTT	Vilazodone
HTT	Vonoprazan
HTT	Vortioxetine
HTT	Zolmitriptan
ANG	Angiotensin Ii
ANG	Copper
ANG	Evinacumab
ANG	Faricimab
ANG	Saralasin
HNRPA2B1	Artenimol
HNRPA2B1	Copper
BDNF	Chondroitin Sulfate
BDNF	Copper
BDNF	Entrectinib
BDNF	Esketamine
BDNF	Larotrectinib
ANG	Angiotensin Ii
ANG	Copper
ANG	Evinacumab
ANG	Faricimab
ANG	Saralasin
CRHR1	Corticorelin Ovine Triflutate
CRHR1	Telavancin
COQ2	Chloroquine
COQ2	Coumarin
SFRP4	Cyclothiazide
SFRP4	Perindopril
CGD1	Cannabidiol
CGD1	Cysteine
CGD1	Vorinostat
CCL2	Chondroitin Sulfate
CCL2	Danazol
DMRV	Darunavir
DMRV	Maraviroc
TARDBP	Deferasirox
TARDBP	Hydroxychloroquine
TARDBP	Venlafaxine
TARDBP	Venlafaxine Besylate
TARDBP	Venlafaxine Hydrochloride
TARDBP	Veralipride
TARDBP	Vigabatrin
CEP290	Deferiprone
CEP290	Phenazopyridine Hydrochloride
CEP290	Tofacitinib
CEP290	Tofacitinib Citrate
PLP1	Deferiprone
PLP1	Dulaglutide
PLP1	Exenatide
PLP1	Liraglutide
PLP1	Lixisenatide
PLP1	Semaglutide
ILD2	Aldesleukin
ILD2	Denileukin Diftitox
ILD2	Idoxuridine
ILD2	Ustekinumab
APG16L	Denosumab
XIAP	Dequalinium
XIAP	Emapalumab
XIAP	Senna
XIAP	Sodium Sulfate
SLC18A2	Alkavervir
SLC18A2	Alseroxylon
SLC18A2	Amphetamine
SLC18A2	Apomorphine
SLC18A2	Benzphetamine
SLC18A2	Deserpidine
SLC18A2	Deutetrabenazine
SLC18A2	Dextroamphetamine
SLC18A2	Dopamine
SLC18A2	Ephedrine
SLC18A2	Haloperidol
SLC18A2	Histamine
SLC18A2	Isometheptene
SLC18A2	Mazindol
SLC18A2	Metamfetamine
SLC18A2	Nomifensine
SLC18A2	Norepinephrine
SLC18A2	Propylhexedrine
SLC18A2	Reserpine
SLC18A2	Tetrabenazine
SLC18A2	Valbenazine Tosylate
MT-ND1	Afamelanotide
MT-ND1	Blinatumomab
MT-ND1	Bremelanotide
MT-ND1	Desflurane
MT-ND1	Halothane
MT-ND1	Isoflurane
MT-ND1	Melatonin
MT-ND1	Methotrexate
MT-ND1	Methoxyflurane
MT-ND1	Miltefosine
MT-ND1	Nadh
MT-ND1	Sevoflurane
MT-ND1	Tryptophan
MT-ND1	Valbenazine
MT-ND1	Valbenazine Tosylate
MT-ND1	Verapamil
SMPD1	Amlodipine
SMPD1	Brincidofovir
SMPD1	Chlorpromazine
SMPD1	Desipramine
CYBB	Dextromethorphan
CYBA	Chymotrypsi
CYBA	Cyclosporine
CYBA	Dextromethorphan
NCF2	Dextromethorphan
NCF1	Dextromethorphan
GRAP2	Dextrose
BMPR2	Dibotermin Alfa
BMPR2	Fostamatinib
ATP1A1	Acetyldigitoxin
ATP1A1	Acocantherin
ATP1A1	Almitrine
ATP1A1	Alpha.1-Proteinase Inhibitor Human
ATP1A1	Aluminium
ATP1A1	Aluminium Phosphate
ATP1A1	Aluminum Acetate
ATP1A1	Artemether
ATP1A1	Bepridil
ATP1A1	Bretylium
ATP1A1	Chloroprocaine
ATP1A1	Ciclopirox
ATP1A1	Deoxycholic Acid
ATP1A1	Deslanoside
ATP1A1	Digitoxin
ATP1A1	Digoxin
ATP1A1	Etacrynic Acid
ATP1A1	Hydroflumethiazide
ATP1A1	Irinotecan
ATP1A1	Isosorbide
ATP1A1	Lumefantrine
ATP1A1	Magnesium Acetate
ATP1A1	Magnesium Cation
ATP1A1	Magnesium Gluconate
ATP1A1	Ouabain
ATP1A1	Potassium
ATP1A1	Potassium Acetate
ATP1A1	Potassium Cation
ATP1A1	Potassium Gluconate
ATP1A1	Potassium Sulfate
ATP1A1	Rubidium Rb-82
ATP1A1	Sanguinarine
ATP1A1	Trichlormethiazide
VDR	Alfacalcidol
VDR	Calcidiol
VDR	Calcifediol
VDR	Calcipotriol
VDR	Calcitriol
VDR	Cholecalciferol
VDR	Cholesterol
VDR	Curcumin
VDR	Dihydrotachysterol
VDR	Doxercalciferol
VDR	Ergocalciferol
VDR	Falecalcitrol
VDR	Paricalcitol
VDR	Vitamin D
VDR	Alfacalcidol
VDR	Calcidiol
VDR	Calcifediol
VDR	Calcipotriol
VDR	Calcitriol
VDR	Cholecalciferol
VDR	Cholesterol
VDR	Curcumin
VDR	Dihydrotachysterol
VDR	Doxercalciferol
VDR	Ergocalciferol
VDR	Falecalcitrol
VDR	Paricalcitol
VDR	Vitamin D
F2	Anisindione
F2	Argatroban
F2	Atryn Antithrombin
F2	Avatrombopag
F2	Bivalirudin
F2	Bol-303259-X
F2	Carboprost
F2	Carboprost Tromethamine
F2	Dabigatran
F2	Desirudin Recombinant
F2	Dinoprost
F2	Dinoprost Tromethamine
F2	Dinoprostone
F2	Human Prothrombin Complex Concentrate
F2	Latanoprost
F2	Lepirudin
F2	Levomilnacipran
F2	Lusutrombopag
F2	Pyridoxal Phosphate
F2	Tafluprost
F2	Tamoxifen
F2	Travoprost
F2	Ximelegatran
SLCO3A1	Alprostadil
SLCO3A1	Aminohippuric Acid
SLCO3A1	Benzylpenicillin
SLCO3A1	Conjugated Estrogens
SLCO3A1	Dinoprost Tromethamine
SLCO3A1	Dinoprostone
SLCO3A1	Iloprost
SLCO3A1	Methotrexate
SLCO3A1	Safinamide
SLCO3A1	Taurocholic Acid
SLCO3A1	Thyroid, Porcine
ND4	Levomefolate Calcium
ND4	Selegiline
ND4	Acetylcholine Chloride
ND4	Afamelanotide
ND4	Alglucosidase Alfa
ND4	Allopurinol
ND4	Altretamine
ND4	Amantadine
ND4	Ammonium Chloride
ND4	Apomorphine
ND4	Azelastine
ND4	Benztropine
ND4	Biperiden
ND4	Brigatinib
ND4	Bromocriptine
ND4	Cabergoline
ND4	Calcium Carbonate
ND4	Capecitabine
ND4	Capsicum
ND4	Ceritinib
ND4	Chloroquine
ND4	Daunorubicin
ND4	Daunorubicin Hydrochloride
ND4	Dextromoramide
ND4	Dextromoramide Tartrate
ND4	Difenoxin
ND4	Difenoxin Hydrochloride
ND4	Dihydrocodeine
ND4	Dihydrocodeine Bitartrate
ND4	Diphenoxylate
ND4	Diphenoxylate Hydrochloride
ND4	Dipipanone
ND4	Dipipanone Hydrochloride
ND4	Entacapone
ND4	Ethopropazine
ND4	Fenspiride
ND4	Gamolenic Acid
ND4	Ganciclovir
ND4	Istradefylline
ND4	Levodopa
ND4	Levomefolic Acid
ND4	Methixene
ND4	Norethindrone
ND4	Opicapone
ND4	Orphenadrine Hydrochloride
ND4	Pergolide
ND4	Piribedil
ND4	Pramipexole
ND4	Primaquine
ND4	Procyclidine
ND4	Rasagiline
ND4	Ropinirole
ND4	Rotigotine
ND4	Safinamide
ND4	Tafenoquine
ND4	Tolcapone
ND4	Trihexyphenidyl
NOS2	Amino Acids
NOS2	Cyanocobalamin
NOS2	Cyanocobalamin Co 57
NOS2	Cyanocobalamin Co 58
NOS2	Cyanocobalamin Co 60
NOS2	Daridorexant
NOS2	Dexamethasone
NOS2	Dexamethasone Acetate
NOS2	Dipyrithione
NOS2	Doxorubicin
NOS2	Ginkgo Biloba
NOS2	Hypochlorous Acid
NOS2	Levamlodipine
NOS2	Mesalazine
NOS2	Miconazole
NOS2	Minocycline
NOS2	Nitrous Acid
NOS2	Sodium Hypochlorite
NOS2	Sodium Nitrite
NOS2	Triflusal
ALDH2	Amyl Nitrite
ALDH2	Benzyl Alcohol
ALDH2	Calcium Carbimide
ALDH2	Disulfiram
ALDH2	Guanidine
ALDH2	Nadh
ALDH2	Nitric Oxide
ALDH2	Nitroglycerin
ALDH2	Paraldehyde
ALDH2	Pentaerythritol Tetranitrate
ALDH2	Silodosin
MAPT	Dihydroergotamine
MAPT	Acetaminophen
MAPT	Amoxicillin
MAPT	Astemizole
MAPT	Avapritinib
MAPT	Bendamustine
MAPT	Binimetinib
MAPT	Bortezomib
MAPT	Brentuximab Vedotin
MAPT	Budesonide
MAPT	Chlorambucil
MAPT	Cladribine
MAPT	Clarithromycin
MAPT	Cobimetinib
MAPT	Cobimetinib Fumarate
MAPT	Cyclophosphamide
MAPT	Cyclosporine
MAPT	Daptomycin
MAPT	Dasatinib
MAPT	Dihydroergotamine Mesylate
MAPT	Diphenhydramine
MAPT	Docetaxel
MAPT	Etoposide
MAPT	Filgrastim
MAPT	Flortaucipir F-18
MAPT	Fludarabine Phosphate
MAPT	Granisetron
MAPT	Hydrocortisone
MAPT	Ibritumomab Tiuxetan
MAPT	Ibrutinib
MAPT	Irinotecan Hydrochloride
MAPT	Lansoprazole
MAPT	Lenalidomide
MAPT	Malt Extract
MAPT	Melphalan
MAPT	Mercaptopurine
MAPT	Methotrexate
MAPT	Methylprednisolone Sodium Succinate
MAPT	Mycophenolate Mofetil
MAPT	Mycophenolic Acid
MAPT	Omeprazole
MAPT	Oprelvekin
MAPT	Paclitaxel
MAPT	Phentermine
MAPT	Phentermine Hydrochloride
MAPT	Phenylbutanoic Acid
MAPT	Rituximab
MAPT	Selumetinib
MAPT	Selumetinib Sulfate
MAPT	Tacrolimus
MAPT	Thalidomide
MAPT	Trametinib
MAPT	Trametinib Dimethyl Sulfoxide
MAPT	Trichlormethiazide
MAPT	Vorinostat
MAPT	Yttrium Y 90 Ibritumomab Tiuxetan
MAPT	Ibritumomab Tiuxetan
MAPT	Oprelvekin
MAPT	Phentermine Hydrochloride
MAPT	Trametinib Dimethyl Sulfoxide
MAPT	Acetaminophen
MAPT	Amoxicillin
MAPT	Astemizole
MAPT	Avapritinib
MAPT	Bendamustine
MAPT	Binimetinib
MAPT	Bortezomib
MAPT	Brentuximab Vedotin
MAPT	Budesonide
MAPT	Chlorambucil
MAPT	Cladribine
MAPT	Clarithromycin
MAPT	Cobimetinib
MAPT	Cobimetinib Fumarate
MAPT	Cyclophosphamide
MAPT	Cyclosporine
MAPT	Daptomycin
MAPT	Dasatinib
MAPT	Dihydroergotamine
MAPT	Dihydroergotamine Mesylate
MAPT	Diphenhydramine
MAPT	Docetaxel
MAPT	Etoposide
MAPT	Filgrastim
MAPT	Flortaucipir F-18
MAPT	Fludarabine Phosphate
MAPT	Granisetron
MAPT	Hydrocortisone
MAPT	Ibrutinib
MAPT	Irinotecan Hydrochloride
MAPT	Lansoprazole
MAPT	Lenalidomide
MAPT	Malt Extract
MAPT	Melphalan
MAPT	Mercaptopurine
MAPT	Methotrexate
MAPT	Methylprednisolone Sodium Succinate
MAPT	Midostaurin
MAPT	Mycophenolate Mofetil
MAPT	Mycophenolic Acid
MAPT	Omeprazole
MAPT	Paclitaxel
MAPT	Phentermine
MAPT	Phenylbutanoic Acid
MAPT	Rituximab
MAPT	Selumetinib
MAPT	Selumetinib Sulfate
MAPT	Tacrolimus
MAPT	Thalidomide
MAPT	Trametinib
MAPT	Trichlormethiazide
MAPT	Vorinostat
MAPT	Yttrium Y 90 Ibritumomab Tiuxetan
BIN1	Asciminib
BIN1	Asciminib Hydrochloride
BIN1	Docetaxel
BIN1	Drospirenone
BIN1	Ethinyl Estradiol
BIN1	Lisdexamfetamine Dimesylate
BIN1	Lurasidone
BIN1	Lurasidone Hydrochloride
BIN1	Lutetium Lu 177 Vipivotide Tetraxetan
BIN1	Mecasermin Rinfabate
BIN1	Naltrexone
BIN1	Topiramate
BIN1	Vipivotide Tetraxetan Lutetium
BIN1	Ziprasidone
BIN1	Ziprasidone Hydrochloride
BIN1	Ziprasidone Mesylate
SREBF1	Doconexent
SREBF1	Fish Oil
SREBF1	Omega-3 Fatty Acids
SREBF1	Omega-3-Acid Ethyl Esters
DSS	Dapsone
DSS	Docusate
DSS	Docusate Sodium
DNM2	Daunorubicin
DNM2	Doxorubicin
ABC1	Abacavir
ABC1	Aldesleukin
ABC1	Axitinib
ABC1	Belinostat
ABC1	Bosutinib
ABC1	Busulfan
ABC1	Chlorothiazide
ABC1	Cladribine
ABC1	Cyclophosphamide
ABC1	Cytarabine
ABC1	Decitabine
ABC1	Dexamethasone
ABC1	Doxorubicin
ABC1	Doxorubicin Hydrochloride
ABC1	Edetate Calcium Disodium
ABC1	Filgrastim
ABC1	Fludarabine Phosphate
ABC1	Gilteritinib
ABC1	Idarubicin
ABC1	Inotuzumab Ozogamicin
ABC1	Lopinavir
ABC1	Melphalan
ABC1	Methotrexate
ABC1	Midostaurin
ABC1	Phendimetrazine
ABC1	Phentermine
ABC1	Ponatinib
ABC1	Prednisone
ABC1	Probucol
ABC1	Rituximab
ABC1	Succimer
ABC1	Tacrolimus
ABC1	Venetoclax
ABC1	Vincristine
ABC1	Vincristine Sulfate
IL4	Dupilumab
IL4R	Dupilumab
MHRT	Dydrogesterone
MHRT	Norethindrone
LDLR	Alirocumab
LDLR	Atorvastatin
LDLR	Elapegademase
LDLR	Evinacumab
LDLR	Inclisiran
LDLR	Mipomersen
LDLR	Porfimer Sodium
LDLR	Pravastatin
URK	Mitomycin
URK	Acalabrutinib
URK	Acetylcysteine
URK	Amlodipine
URK	Amlodipine Besylate
URK	Amlodipine Maleate
URK	Botulinum Toxin Type A
URK	Brimonidine
URK	Brimonidine Tartrate
URK	Chlorothiazide
URK	Cisatracurium
URK	Darifenacin
URK	Darifenacin Hydrobromide
URK	Dimethyl Sulfoxide
URK	Dofetilide
URK	Doxazosin
URK	Doxazosin Mesylate
URK	Eletriptan
URK	Eletriptan Hydrobromide
URK	Emepronium
URK	Emepronium Bromide
URK	Entrectinib
URK	Eplerenone
URK	Ferric Maltol
URK	Fesoterodine Fumarate
URK	Floxuridine
URK	Fluconazole
URK	Fluorouracil
URK	Flutrimazole
URK	Gefitinib
URK	Idoxuridine
URK	Larotrectinib
URK	Larotrectinib Sulfate
URK	Lemborexant
URK	Magnesium Oxide
URK	Maraviroc
URK	Mirabegron
URK	Mycophenolic Acid
URK	Nicardipine
URK	Onabotulinumtoxina
URK	Oxamniquine
URK	Oxybutynin
URK	Paliperidone
URK	Potassium Bromide
URK	Quetiapine
URK	Sildenafil
URK	Sildenafil Citrate
URK	Solifenacin
URK	Solifenacin Succinate
URK	Taurursodiol
URK	Tetrabenazine
URK	Tioconazole
URK	Tolterodine Tartrate
URK	Trospium Chloride
URK	Urea
URK	Urokinase
URK	Vibegron
URK	Voriconazole
ATP2A1	Alpha.1-Proteinase Inhibitor Human
ATP2A1	Enflurane
ATP2A1	Thioridazine
ATP2A1	Thioridazine Hydrochloride
ATP2C1	Enflurane
ATP2C1	Isoflurane
ATP2C1	Methoxyflurane
ATP2C1	Thioridazine
ATP2C1	Thioridazine Hydrochloride
WPWS	Chlorhexidine
WPWS	Epirubicin
WPWS	Epirubicin Hydrochloride
WPWS	Timolol
WPWS	Timolol Maleate
CALCA	Calcium Glubionate
CALCA	Alfacalcidol
CALCA	Calamine
CALCA	Calcifediol
CALCA	Calcipotriene
CALCA	Calcitonin
CALCA	Calcitonin Human
CALCA	Calcitriol
CALCA	Calcium Carbonate
CALCA	Calcium Glubionate
CALCA	Calcium Polystyrene Sulfonate
CALCA	Cholecalciferol
CALCA	Doxercalciferol
CALCA	Eptinezumab
CALCA	Ergocalciferol
CALCA	Fremanezumab
CALCA	Galcanezumab
CALCA	Leucovorin
CALCA	Leucovorin Calcium
CALCA	Pantothenic Acid
CALCA	Paricalcitol
CALCA	Tacalcitol
DRD2	Acetophenazine
DRD2	Amisulpride
DRD2	Aniracetam
DRD2	Apomorphine
DRD2	Aripiprazole
DRD2	Bevantolol
DRD2	Bromocriptine
DRD2	Cabergoline
DRD2	Cariprazine
DRD2	Carphenazine
DRD2	Chlorpromazine
DRD2	Chlorprothixene
DRD2	Dapiprazole
DRD2	Denopamine
DRD2	Dihydroergocristine
DRD2	Dihydroergotamine
DRD2	Dihydroergotoxine
[truncated: 4,164 more rows]
