# Supplementary material for: Computational drug repurposing in Parkinson’s disease: Omaveloxolone and cyproheptadine as promising therapeutic candidates
Source: Front Pharmacol. 2025 Apr 8;16:1539032. doi: 10.3389/fphar.2025.1539032 (PMC12011821; doi:10.3389/fphar.2025.1539032)
Supplement: Supplementary file 2 [file Table3.xlsx]

## Sheet: Sheet1
Phenelzine
Verapamil
Afamelanotide
Fostamatinib
Caffeine
Acetaminophen
Cisplatin
Zonisamide
Aripiprazole
Cannabidiol
Doxorubicin
Sirolimus
Amitriptyline
Escitalopram
Minocycline
Pseudoephedrine
Sertraline
Desipramine
Dextromethorphan
Loxapine
Minaprine
Quetiapine
Tramadol
Trimipramine
Ziprasidone
Citalopram
Dexamethasone
Everolimus
Haloperidol
Loperamide
Meperidine
Methadone
Mianserin
Olanzapine
Pimavanserin
Thiothixene
Tranylcypromine
Triclosan
Venlafaxine
Armodafinil
Balsalazide
Bupropion
Buspirone
Cariprazine
Clomipramine
Clozapine
Curcumin
Cyanocobalamin
Cyclobenzaprine
Dexmethylphenidate
Ephedrine
Galantamine
Iloperidone
Imipramine
Ketamine
Lcz696
Lisuride
Miconazole
Moclobemide
Modafinil
Niacinamide
Nicardipine
Nortriptyline
Paliperidone
Risperidone
Theophylline
Trazodone
Venetoclax
Acetylcysteine
Almotriptan
Amiodarone
Asenapine
Doxepin
Duloxetine
Fluphenazine
Fluvoxamine
Levomefolic Acid
Levomilnacipran
Levonorgestrel
Lorpiprazole
Mesalazine
Mesoridazine
Methotrimeprazine
Methyldopa
Methylphenidate
Mirabegron
Mirtazapine
Pargyline
Paroxetine
Perindopril
Procaine
Solriamfetol
Tedizolid Phosphate
Vilazodone
Zolmitriptan
Zuclopenthixol
Acetophenazine
Acetylsalicylic Acid
Almitrine
Aripiprazole Lauroxil
Chlorpheniramine
Desvenlafaxine
Dexibuprofen
Dihydroergocristine
Dosulepin
Doxazosin
Epicriptine
Flibanserin
Fluoxetine
Fluspirilene
Isocarboxazid
Lamotrigine
Linezolid
Lumateperone Tosylate
Maprotiline
Maraviroc
Mazindol
Mephentermine
Methylnaltrexone
Metoclopramide
Molindone
Naltrexone
Naphazoline
Nateglinide
Nevirapine
Omaveloxolone
Pentaerythritol Tetranitrate
Perphenazine
Phenyltoloxamine
Pimecrolimus
Pimozide
Pioglitazone
Procainamide
Propiomazine
Risdiplam
Rosiglitazone
Samidorphan
Silodosin
Tapentadol
Tedizolid
Aliskiren
Bezafibrate
Cyproheptadine
Disopyramide
Epinastine
Ergonovine
Ergotamine
Estrogen
Fenofibric Acid
Gliclazide
Ivacaftor
Leucovorin
Levamlodipine
Levomepromazine
Lifitegrast
Lumateperone
Lurasidone
Luvox
Malathion
Methysergide
Mexiletine
Milnacipran
Nizatidine
Pizotifen
Prochlorperazine
Promazine
Quinagolide
Ramipril
Repaglinide
Sapropterin
Succinylcholine
Sulfasalazine
Tubocurarine
Vortioxetine
Yohimbine
Agomelatine
