# Supplementary material for: Computational drug repurposing in Parkinson’s disease: Omaveloxolone and cyproheptadine as promising therapeutic candidates
Source: Front Pharmacol. 2025 Apr 8;16:1539032. doi: 10.3389/fphar.2025.1539032 (PMC12011821; doi:10.3389/fphar.2025.1539032)
Supplement: Supplementary file 3 [file Table4.xlsx]

## Sheet: Sheet2
LRRK2
VPS35
SNCA
GBA1
PARK7
PINK1
PRKN
PRDM16
TARDBP
ATP13A2
MIR6084
DDOST
DNAJC6
LMNA
TNR
TNNT2
RYR2
DCTN1
AUP1
HTRA2
LOXL3
NR4A2
TTN
GIGYF2
GPD1L
SCN5A
CHMP2B
EIF4G1
UCHL1
ANK2
SLC6A3
SNCAIP
HSPA9
DSP
SLC17A5
PLN
PACRG
HNRNPA2B1
CHCHD2
AKAP9
SLC26A4
FLNC
PODXL
KCNH2
PRKAG2
PRKAG2-AS1
DNAJB6
VCP
COL5A1
PSAP
VCL
TWNK
TH
KCNQ1
SMPD1
APBB1
BDNF
BDNF-AS
MYBPC3
SACS
MYH6
MYH7
MHRT
NPC2
SPG11
VPS13C
SCAMP5
POLG
POLGARF
ORC6
MC1R
TCAP
JUP
GRN
MAPT
NDUFV2
NPC1
TRPM4
TNNT1
TNNI3
DNAAF3
SYNJ1
FBXO7
PLA2G6
LAMP2
IDS
MT-RNR1
MT-ND1
MT-TL1
MT-TI
MT-CO2
MT-TK
MT-ATP6
MT-ND5
MT-CYB
MT-TP
TPTE2
GRAP2
MAP4K4
ZNF646
TBC1D5
CTIF
PLEKHM1
LOC106627981
PINK1-AS
PSEN1
GAA
AGL
APP
MFN2
APOE
DYNC1H1
SQSTM1
NOD2
AARS1
GBE1
NEFL
PRNP
ATP7B
TNF
GLA
KIF1B
ABCA4
RET
FIG4
ATXN3
GARS1
GDAP1
ATXN2
G6PC1
PTEN
H19
IL10
IL6
GALC
DNAJC13
DNM2
MED25
PYGM
PSEN2
NAGLU
HEXB
TERT
COL1A1
CYBB
BCKDHA
BCKDHB
RYR1
RPL36A-HNRNPH2
HEXA
BSCL2
DBT
GJB1
EGR2
ATP7A
MALAT1
PLEKHG5
HTT
ABCA1
NDRG1
HFE
SOD1
TBP
ACE
GDNF
MARS1
CEP290
IL1B
TGFB1
FGD4
GUCY2D
MIR133B
LRP5
HSPB1
PON1
NEAT1
HNRNPUL2-BSCL2
LRSAM1
TP53
CYBA
ATXN8OS
MT-ND6
NOTCH1
NOS3
NCF2
HBB
GFAP
PIK3CA
HLA-DRB1
LIPA
CTLA4
TREM2
ENG
COMT
MPO
FUS
PFKM
PARK3
PEX6
PARK21
LOC126859871
IFNG
ATP2A2
PARK16
PARK10
ELP1
TLR4
MORC2
C9orf72
MIR21
YARS1
ADH1C
GLUD2
LOC108663987
PARK12
CRP
HOTAIR
TTR
RAB7A
HLA-DQB1
MTHFR
INS
MIR146A
SLC19A3
CLCN1
GYS1
HMOX1
TAF1
ALB
SERPINA3
APOA1
VHL
COL4A1
SNHG1
RFC1
ITCH
GNE
CFH
BACE1
PRKCSH
SEC63
OPTN
COPA
CRB1
MAOB
MAPT-AS1
GCH1
CYP27A1
PYGL
LOC108663996
STAT3
CCL2
ATXN8
LOC107133510
TSC2
ADAM17
HLA-B
PLP1
CSF1R
TNK2
SERPINA1
AR
MYO5B
ABCA7
APOB
GANAB
ATP1A3
ATP2A1
SNCB
CTNNB1
MIR22
VEGFA
MME
EGFR
FAS
TTN-AS1
FBN1
JAG1
CP
MIR155
CFTR
MIR433
MIR132
AKT1
F9
PTPN22
SORL1
MEG3
HSPB8
IL10RB
TRIM2
TPP1
LOC106099062
RAB39B
MIR125A
NAGA
TBK1
BEST1
NDP
CLN3
SLC18A2
CBS
CXCL8
CDKN2B-AS1
PCA3
NLRP3
SETX
TLR2
RPE65
CTSD
TF
SAG
PNPLA2
DRD2
HLA-DQA1
PROM1
MIR223
RPS27A
GYS2
EDN3
APC
MIR29A
NEFH
MIR126
MYH9
LDLR
OCRL
PHYH
NDUFS4
IL4
RNU1-1
GATA3
MIR34A
UCHL1-DT
MT-ND3
CNGB3
PRPH2
REN
CCR5
F2
EPM2A
LINC01672
SMN1
MT-ND4
CASP3
IL1A
MIR17
PHKB
MT-ND2
MMP9
PHOX2B
TNFRSF1A
PPARGC1A
TBX5
IRAK4
NHLRC1
SPTLC1
CACNA1A
LINC01262
IL2
CHAT
SOX10
LPL
HNRNPA1
XIAP
LINC01734
ENO3
CD36
MMACHC
DPY19L2P2
MIR142
PPARG
MUC1
RDH12
FGF20
PANK2
NEK1
SCOC-AS1
MIR4422HG
CYP2D6
ACTA2
GSK3B
ERBB2
CCL5
ATM
SOD2
ACHE
SURF1
COQ2
RNF213
VDR
SPG7
ABCC9
MIR144
IL17A
SOD2-OT1
GLE1
NKX2-5
MIR210
SMAD6
SCN2A
DRD4
ACTC1
ERBB4
CDK5
IGF1
LOC126861898
FTL
IL18
GPHN
NOS2
LMX1B
NFE2L2
FMR1
NF1
BRAF
MTOR
GNB4
IL1RN
PLAU
GM2A
DNM1L
ABCB1
MBL2
MIR34C
MECP2
BCHE
ICAM1
DDC
MIR143
SMAD4
TMX2-CTNND1
KIF5A
MT-CO1
GYG1
SLC2A1
CLU
MIR15A
ZFYVE26
CHCHD10
NTRK1
BCL2
ESR1
IDUA
USH2A
ANG
GDF6
CD4
MIR29B1
CDH23
SERPINE1
ENPP1
POGLUT1
CADM3
IL37
ELOVL4
MPZ
DHX16
DNAJB11
PDE11A
GATA4
SAR1B
DHTKD1
HARS1
IRGM
ABCB4
SFTPA2
ZAP70
TLR5
PPM1K
NOTCH2NLC
TNFRSF11B
FCYT
CAV3
SP110
PDE8B
SEC61A1
ZFAT1
MPV17
JPH1
HSD17B13
SLC25A16
PGAM2
ATP2C1
ATP1A1
ATG16L1
INAVA
ARPC1B
SH3TC2
HNRPA2B1
PTPA
ZNF687
DZIP1L
BMPR2
RAB7
SFRP4
FARSB
FOCAD
IRF5
ABCG8
TG
CX3CR1
FOXD3
CRB2
CBLB
TNNI3K
NCF1
PMP2
ITPR3
RHD
HOXD10
IL23R
SLURP1
DJ1
RHCE
LYN
PDCD1
ECM1
ECE1
GBA
IRS1
PKD2
HLA-DPB1
LPA
PON2
KIAA0720
PROML1
ABCR
PDNP1
YARS
CLP46
KIAA0274
IGSF4B
P62
LMN1
IL1F7
KIAA0214
ADMD
CD10
GARS
GLE1L
NBPHOX
CMT1B
PGY1
GS
ABC1
IFNB2
OMI
DDX16
HEDJ
PDE11A1
PARK5
ASD2
IDDM12
CMRD
TAN1
URK
AD4
TAL
KIAA1630
HARS
CMT2E
CMT4A
IBMPFD1
HSP27
LRG47
PGY3
SPA2
SRK
HD
TIL3
PP2CM
PON
CMT2A
NIID
DJC6
SAP1
NACP
OPG
PKHD1
LQT9
IFI41
PPNAD3
PUM
RTD
SEC61
ZNF406
GSD4
CHDS7
KROX20
WPWS
MTDPS6
JP1
KIAA0517
HMSNL
SCDR9
D10S105E
PGAMM
CSIF
SCA17
BCPM
CMT2DD
MEN2A
APG16L
C1orf106
ARC41
CMT4K
KIAA1985
TACE
IBMPFD2
KIAA0642
EIF4G
PPP2R4
KIAA1441
PARK2
DZIP2
PPH1
CMT2B
FRPHE
FARSLB
RP47
KIAA1797
SIASD
IBD14
GBD4
AITD3
GPR13
AIS1
FSGS9
ADH3
ADMIO3
AILJK
BCATE2
CCDD
CELIAC1
CGD1
CMT1G
CMT1J
CMTD1F
E1B
GDE
GSD15
HDFNRH
HOX4D
HSCR3
IBD17
MDM
NISBD2
PAHX
PARK22
PARK6
PCLD2
RHNA
SAIDV
SLEB2
URBWD
DSMA4
AC133
STGD1
NPPS
CMTDIC
KTELC1
SAC3
TSLL1
PDB3
EMD2
FIL1Z
CMT2A2A
STGD2
CALLA
SMAD1
LCCS
PMX2B
CMTDID
MDR1
FPC
HPALP1
BSF2
PARK13
DBP2
DJ9
PDE11A2
SPG79
VSD1
CELIAC3
SARA2
AOS5
QPD
STM2
RIFLE
AAKAD
USH3B
CMT1F
CMT2K
CMT2Y
CMT2F
IFI1
MDR3
COLEC5
ADMIO2
IT15
SLEB1
PTMP
ESA
CMT2A1
ETM6
KIAA0473
PSAPD
PARK1
OCIF
ARPKD
MPDT
IFI75
ADSD
ADTKD2
ADTKD4
ADTKD5
APBD
BDPLT10
CHN1
CMH6
CMT2EE
CMT2R
CMT4D
FLDP
GDA
GSD10
GVHDS
HDL4
HHD
HOMGSMR2
HSCR1
IBD10
IBD29
IMD71
MC4DN1
MNMN
NISBD1
OPMD2
PARK11
PARK18
PARK25
PDB6
PDJ
PKD5
POVD1
PSN
PYL
RILDBC1
RP96
SCOLIV
SLD
SLEB10
STSL1
TDH3
V28
VAMAS2
VMCKD
CMTRIC
RP41
FFM
M6S1
TYRRS
RUMI
ALS11
NECL1
FTDALS3
FPLD2
IL1H4
HMSN6A
STGD3
NEP
CMT2D
LCCS1
NBLST2
DSS
IBD13
BTPS2
TGD
HSF
PRSS25
PRP8
ABBP2
PDE11A3
NDGOA
TACHD
ALPS5
ANDD
AOVD1
BDPLT5
CMD1V
CMT2P
CMT2Q
CMT2W
CMTDIG
CMTRIA
FTDALS6
HMN2B
IBD19
ICP3
ILD2
IMD48
LOMARS
MELIOS
MSUDMV
MVCD5
NBLST1
OPDM3
PARK19
PARK24
PARK4
PDB5
PKD4
RMD2
VODI
CORD12
RP19
PCA1
YTS
C3orf9
YVS
SYNCAM3
NADGP
CMD1A
IL1RP1
CMT2A2B
ISQMR
CMT2T
HMN5A
CAAHD
CCHS
CHN2
CLCs
DESMD
HDLCQTL13
HGF
MGCA8
NMOAS
PKD6
PPNAD2
SPG79A
TOF
CD133
CORD3
ARHR2
YRS
DDD4
BTOP
CMT2FF
DMRV
HGPS
IBD31
MSL
SCA34
SCA43
SMAJI
MCDR2
ARMD2
COLED
IMNEPD2
LGMDR21
STGD4
GBA
SNCA
APOE
MAPT
DRD2
C9orf72
COMT
MAOB
LAMP3
GSTP1
DRD3
GAK
BDNF
POLG
STK39
FMR1
VDR
BST1
LINGO1
GPNMB
TNF
TARDBP
IL1B
HNMT
MCCC1
PON1
TMEM175
CR1
GSTO1
GRN
MAOA
GSTT1
CRY2
APP
HLA-DRA
SKOR1
CRY1
CCDC62
GSTO2
PARK10
ND1
PDXK
PTPRD
IL1A
ND3
BTBD9
TOR1A
HIP1R
CLU
MAP2K5
PICALM
RNR2
MC1R
MEIS1
SCN9A
WNT3
PLA2G6
GSTM1
TEF
NSF
NFE2L2
TP53
CACNA1C
TMEM163
CAST
CCK
NMD3
USP40
SLC17A6
SH3GL2
SLC25A48
CYP2J2
DOCK3
ELAVL4
KANK1
TOX3
ANG
IL6
ND5
SLC11A2
ATP6V1A
SLC2A9
UQCRC1
HCRT
DBH
TSC22D2
SELPLG
SOD1
SOD2
TIMP1
TIMP2
SRGAP3
TRAPPC4
STK32B
FBXO48
S100B
PMVK
GRIN3A
STH
HLA-C
HMGCR
IL4R
ND2
CD2AP
GSTM5
HMOX2
MYOC
DDC
FAAH
TMEM106B
HIVEP3
SPP1
CALCA
CCKAR
CCKBR
COX2
NOS2A
OPRM1
PAX5
MIR4781
CYP2E1
ESR2
UNC13A
SYT11
RPL10
HS1BP3
GPM6B
BIN1
KIAA1267
HTR2A
NUDT1
FOXO1
FTH1
WBSCR17
SREBF1
STIM1
UNC13B
TCEANC2
ALDH2
FTL
IL21R
THAP1
PLXNA3
HTRA1
PSAP
MMP2
COX1
RIT2
GRIN2B
C20orf30
FAM50A
TMEM59
SLC39A8
NUCKS1
CHM
USP24
LINGO2
CST3
SLCO3A1
HLA-DRB5
APOA2
APOB
MMP3
SCARB2
PITX3
ERGIC1
RXRA
BNIP1
SPG7
SPR
SYN3
DGKQ
ATP6
TRNL2
FAM46A
NGLY1
MCOLN1
KLHL1AS
SLC6A4
USP32
DGKD
Lrrk1
SLC25A4
IDE
IL18
RNF41
ADH1A
ACMSD
CRHR1
HTR2C
KCNK3
NOS1
KRT20
PEO1
VPS52
ND4
CACNA1A
DYRK1A
FUS
HFE
HLA-DQA1
REXO2
MME
CDNF
DGCR8
FBRSL1
XRCC1
GTF2H2
HEXA
LDLRAD1
GATA2
NAT2
AAK1
SV2C
SEMA5A
LPPR1
CCL3
CCL18
TBP
DOCK5
MMP9
OGG1
CDCP2
SLC2A13
