# Supplementary material for: Computational drug repurposing in Parkinson’s disease: Omaveloxolone and cyproheptadine as promising therapeutic candidates
Source: Front Pharmacol. 2025 Apr 8;16:1539032. doi: 10.3389/fphar.2025.1539032 (PMC12011821; doi:10.3389/fphar.2025.1539032)
Supplement: Supplementary file 4 [file Table1.xlsx]

## Sheet: Sheet1
Copper
Colistin
Phenelzine
Phenytoin
Verapamil
Estradiol
Polymyxin B
Afamelanotide
Amodiaquine
Ethosuximide
Fostamatinib
Methotrexate
Zinc Acetate
Ethopropazine
Phensuximide
Quinestrol
Betamethasone Benzoate
Bromodiphenhydramine
Chloramphenicol
Chloramphenicol Palmitate
Chlorphentermine
Desoxyribonuclease
Evans Blue
Ferrous Fumarate
Paromomycin
Prazepam
Pyrvinium
Thyroglobulin
Vasopressin Tannate
Caffeine
Fibrinolysin, Human
Melatonin
Norethindrone Acetate
Procaine Benzylpenicillin
Tripelennamine
Zinc
Zinc Chloride
Bremelanotide
Isoetharine
Methsuximide
Nadh
Tryptophan
Zinc Sulfate, Unspecified Form
Miltefosine
Valbenazine
Valbenazine Tosylate
Acetaminophen
Blinatumomab
Cisplatin
Phentermine
Apomorphine
Cholecalciferol
Sodium Chloride
Anakinra
Dopamine
Ibuprofen
Vorapaxar
Vorapaxar Sulfate
Zonisamide
Amphetamine
Ampicillin
Aripiprazole
Cannabidiol
Carboplatin
Doxorubicin
Ergocalciferol
Imatinib
Rituximab
Sirolimus
Trastuzumab
Amitriptyline
Diclofenac
Escitalopram
Etoposide
Artenimol
Binimetinib
Chlorpromazine
Chondroitin Sulfate
Cyclophosphamide
Cyclosporine
Enflurane
Filgrastim
Lapatinib
Levodopa
Minocycline
Mycophenolic Acid
Nandrolone Decanoate
Nicotine
Paclitaxel
Pergolide
Prednisolone
Pseudoephedrine
Rilonacept
Sertraline
Tamoxifen
Angiotensin Ii
Ascorbic Acid
Bevacizumab
Calcium Carbonate
Clarithromycin
Cocaine
Deferiprone
Desipramine
Dextroamphetamine
Dextromethorphan
Docetaxel
Donepezil
Flufenamic Acid
Fluorouracil
Foreskin Keratinocyte (Neonatal)
Gamolenic Acid
Glutathione
Glyburide
Hydrochlorothiazide
Indomethacin
Loxapine
Minaprine
Nomifensine
Oxycodone
Pramipexole
Pravastatin
Quetiapine
Safinamide
Somatropin
Tacrolimus
Testosterone
Tramadol
Trimipramine
Ustekinumab
Ziprasidone
Aldesleukin
Amoxapine
Atomoxetine
Barium Sulfate
Bortezomib
Bromocriptine
Cabergoline
Calcitriol
Canakinumab
Capsicum
Carbidopa
Citalopram
Dexamethasone
Dextrose
Diethylstilbestrol
Dihydroergotamine
Docusate
Docusate Sodium
Entrectinib
Etanercept
Everolimus
Fenfluramine
Gentamicin
Givosiran
Haloperidol
Ketoconazole
Loperamide
Meperidine
Metamfetamine
Methadone
Methylprednisolone
Mianserin
Mitomycin
Morphine
Mycophenolate Mofetil
Nefazodone
Nitrous Acid
Olanzapine
Oprelvekin
Pimavanserin
Pregabalin
Pyridoxal Phosphate
Rasagiline
Rimonabant
Selegiline
Sodium Nitrite
Thioridazine
Thiothixene
Tranylcypromine
Triclosan
Trihexyphenidyl
Venlafaxine
Vorinostat
Alfacalcidol
Alpha-Tocopherol Succinate
Amisulpride
Amlodipine
Amphotericin B
Armodafinil
Balsalazide
Bupropion
Buspirone
Butamben
Calcifediol
Capsaicin
Carbamazepine
Cariprazine
Chlorambucil
Cholic Acid
Choline Salicylate
Clomipramine
Clotrimazole
Clozapine
Cobimetinib
Curcumin
Cyanocobalamin
Cyclobenzaprine
Denileukin Diftitox
Dexmethylphenidate
Dihydrocodeine
Diphenhydramine
Diphenoxylate
Ephedrine
Fenspiride
Fidaxomicin
Flortaucipir F-18
Galantamine
Glucosamine
Hydrocortisone
Ibrutinib
Ibuprofen Sodium
Iloperidone
Imipramine
Infliximab
Ketamine
Larotrectinib
Lcz696
Lidocaine
Lisuride
Losartan
Mesalamine
Methamphetamine
Miconazole
Moclobemide
Modafinil
Niacinamide
Nicardipine
Nivolumab
Norethindrone
Nortriptyline
Olaparib
Oxaliplatin
Oxamniquine
Oxygen
Oxytocin
Palbociclib
Paliperidone
Pembrolizumab
Pentamidine
Phenobarbital
Phentermine Hydrochloride
Phenylbutanoic Acid
Phenylephrine
Pindolol
Regorafenib
Risperidone
Ropinirole
Saralasin
Sodium Bicarbonate
Sodium Citrate
Streptomycin
Sulpiride
Temozolomide
Testosterone Undecanoate
Thalidomide
Theophylline
Tildrakizumab
Trametinib
Trazodone
Trifluoperazine
Venetoclax
Venlafaxine Hydrochloride
Zidovudine
Abarelix
Abemaciclib
Acebutolol
Acetylcarnitine
Acetylcysteine
Almotriptan
Alpelisib
Amantadine
Amiodarone
Amobarbital
Apomorphine Hydrochloride
Asenapine
Astemizole
Atezolizumab
Atorvastatin
Atosiban
Baclofen
Benzydamine
Benzydamine Hydrochloride
Bioallethrin
Biotin
Bivalirudin
Bleomycin Sulfate
Brimonidine
Brivaracetam
Buspirone Hydrochloride
Calcium Citrate
Cefazolin
Cefepime
Celecoxib
Chloramphenicol Succinic Acid
Chloroprocaine
Chloroquine
Cladribine
Clonidine
Cobimetinib Fumarate
Codeine
Colchicine
Crisaborole
Cromolyn
Daunorubicin
Denosumab
Deoxycholic Acid
Dextromoramide
Diclofenac Sodium
Difenoxin
Difenoxin Hydrochloride
Diflunisal
Dihydrocodeine Bitartrate
Diltiazem
Dinoprost Tromethamine
Diphenoxylate Hydrochloride
Dipipanone
Dipipanone Hydrochloride
Doxepin
Doxercalciferol
Doxorubicin Hydrochloride
Doxycycline
Dronabinol
Duloxetine
Dupilumab
Dydrogesterone
Eflornithine
Entacapone
Eribulin
Esomeprazole
Ethanol
Exenatide
Felbamate
Fentanyl Citrate
Flavin Adenine Dinucleotide
Fluconazole
Fludarabine Phosphate
Flunarizine
Fluphenazine
Fluvoxamine
Folic Acid
Foreskin Fibroblast (Neonatal)
Gallium Nitrate
Gallium Oxodotreotide
Gallium Oxodotreotide Ga-68
Ganciclovir
Gonadorelin
Granisetron
Hydrogen Peroxide
Ibuprofen Lysine
Idebenone
Iron
Isoflurane
Itraconazole
Ketoprofen
Lecanemab
Lenalidomide
Levocarnitine
Levomefolic Acid
Levomilnacipran
Levonorgestrel
Liraglutide
Lithium Carbonate
Lorcaserin
Lorpiprazole
Losartan Potassium
Lurasidone Hydrochloride
Luspatercept
Magnesium Sulfate
Melphalan
Mesalazine
Mesoridazine
Methotrimeprazine
Methyldopa
Methylphenidate
Midodrine
Mirabegron
Mirtazapine
Mitotane
Mometasone Furoate
Naloxone
Naproxen
Neratinib
Nialamide
Nifedipine
Nitroglycerin
Nitroprusside
Omeprazole
Onabotulinumtoxina
Oxitriptan
Oxymetholone
Pargyline
Paroxetine
Pazopanib
Pentagastrin
Pentoxifylline
Perindopril
Phytonadione
Prasterone
Probucol
Procaine
Propranolol
Ribociclib
Riboflavin
Rizatriptan
Salmeterol
Selumetinib
Selumetinib Sulfate
Semaglutide
Siltuximab
Simvastatin
Solriamfetol
Tedizolid Phosphate
Tegaserod
Tenecteplase
Teriflunomide
Thiopental
Timolol
Topiramate
Tralokinumab
Trastuzumab Deruxtecan
Trichlormethiazide
Trifluoperazine Hydrochloride
Trihexyphenidyl Hydrochloride
Troglitazone
Valproate Sodium
Valproic Acid
Vigabatrin
Vilazodone
Viloxazine
Vitamin B6
Vitamin E
Warfarin
Warfarin Sodium
Zolmitriptan
Zuclopenthixol
Abiraterone
Aceglumate
Acetophenazine
Acetylsalicylic Acid
Adalimumab
Ademetionine
Adenosine Phosphate
Afatinib
Albuterol
Alfentanil
Alglucosidase Alfa
Alitretinoin
Allopurinol
Almitrine
Aluminum Hydroxide
Amino Acids
Aminophylline
Aminosalicylic Acid
Ammonium Chloride
Amobarbital Sodium
Angiotensin Ii Acetate
Anileridine
Anileridine Hydrochloride
Aniracetam
Aprepitant
Aripiprazole Lauroxil
Aspirin
Atorvastatin Calcium
Avapritinib
Azelastine
Benzylpenicillin
Betaine
Bicalutamide
Brentuximab Vedotin
Brigatinib
Busulfan
Cabozantinib
Calcipotriol
Calcium Phosphate
Calcium Phosphate Dihydrate
Caspofungin
Ceftriaxone
Certolizumab Pegol
Ceruletide
Cetirizine
Cetirizine Hydrochloride
Cetrorelix
Cetuximab
Chloramphenicol Sodium Succinate
Chlorhexidine
Chlorpheniramine
Chlorprothixene
Choline
Cilastatin
Cimetidine
Ciprofloxacin
Coccidioides Immitis Spherule
Conjugated Estrogens
Cupric Sulfate
Cyanocobalamin Co 57
Cyanocobalamin Co 58
Cyanocobalamin Co 60
Cyclobenzaprine Hydrochloride
Cyproterone Acetate
Dabrafenib
Dacomitinib
Dalfampridine
D-Alpha-Tocopherol Acetate
Danazol
Dantrolene Sodium
Daptomycin
Dasatinib
Dasotraline
Degarelix
Desvenlafaxine
Dexfenfluramine
Dexibuprofen
Dexmedetomidine Hydrochloride
Dextromoramide Tartrate
Dextropropoxyphene
Dienestrol
Digitoxin
Digoxin
Dihydroergocristine
Diltiazem Hydrochloride
Divalproex Sodium
Doconexent
Dosulepin
Doxazosin
Dronedarone
Drospirenone
Dulaglutide
Durvalumab
Eletriptan
Eletriptan Hydrobromide
Epicriptine
Epoetin Beta
Ergoloid Mesylate
Erlotinib
Escitalopram Oxalate
Esketamine
Estradiol Acetate
Estradiol Cypionate
Estradiol Valerate
Estrone
Evinacumab
Famotidine
Faricimab
Fenbufen
Fentanyl
Ferrous Glycine Sulfate
Ferrous Sulfate Anhydrous
Finasteride
Fipexide
Flibanserin
Flucytosine
Fluoxetine
Flupentixol
Fluspirilene
Fluvastatin
Fosphenytoin
Gefitinib
Glatiramer Acetate
Glycyrrhizic Acid
Guselkumab
Hexachlorophene
Hydrocodone
Hydromorphone
Hypochlorous Acid
Idoxuridine
Inclisiran
Infigratinib
Iothalamic Acid
Iron Dextran
Isocarboxazid
Isoflurophate
Isosorbide Mononitrate
Ixabepilone
Lamotrigine
Lansoprazole
Lapyrium
Lasmiditan Succinate
Lasofoxifene
Latanoprost
Leuprolide
Levorphanol
Levothyroxine
Linezolid
Lisdexamfetamine
Lopinavir
Loteprednol Etabonate
Lumateperone Tosylate
Maprotiline
Maraviroc
Masoprocol
Mazindol
Meloxicam
Memantine
Mephentermine
Mephobarbital
Meptazinol
Metformin
Methohexital
Methohexital Sodium
Methsuximi
Methylnaltrexone
Methylnaltrexone Bromide
Methylprednisolone Sodium Succinate
Metoclopramide
Midostaurin
Minoxidil
Mipomersen
Molindone
Mycophenolate Sodium
Naltrexone
Naphazoline
Naratriptan
Nateglinide
Netarsudil
Netarsudil Dimesylate
Nevirapine
Nitric Oxide
Nystatin
Oleic Acid
Olsalazine
Omaveloxolone
Opicapone
Orphenadrine
Oxymetazoline
Oxymorphone
Paricalcitol
Pemoline
Pentaerythritol Tetranitrate
Perampanel
Perphenazine
Pertuzumab
Phenobarbital Sodium
Phenyltoloxamine
Pimavanserin Tartrate
Pimecrolimus
Pimozide
Pioglitazone
Pipemidic Acid
Piroxicam
Plerixafor
Polymyxin B Sulfate
Ponatinib
Povidone-Iodine
Prednisone
Procainamide
Promethazine
Propiomazine
Pyridostigmine
Pyridoxine
Pyridoxine Hydrochloride
Pyrimethamine
Rabeprazole
Remifentanil
Rifampin
Rifamycin
Riluzole
Risdiplam
Risedronic Acid
Rolapitant
Rosiglitazone
Rotigotine
Safinamide Mesylate
Samidorphan
Scopolamine
Selegiline Hydrochloride
Sevoflurane
Sibutramine
Silodosin
Sodium Carbonate
Sodium Fluoride
Sodium Lactate
Sodium Monofluorophosphate
Sodium Phosphate
Sodium Phosphate P 32
Sodium Phosphate, Dibasic
Sodium Salicylate
Sorafenib
Spiramycin
Sufentanil
Sulconazole
Sumatriptan
Tacrine
Talazoparib
Tapentadol
Tavaborole
Tedizolid
Tegafur
Tenofovir Disoproxil
Tepotinib
Terfenadine
Testosterone Enanthate
Tetrabenazine
Tetracaine
Thiethylperazine
Thiopental Sodium
Tigecycline
Tiotropium Bromide
Tocopherol Acetate
Tofacitinib
Tolcapone
Trametinib Dimethyl Sulfoxide
Travoprost
Tremelimumab
Tyrosine
Ulipristal Acetate
Undecoylium Chloride Iodine Complex
Urokinase
Vandetanib
Vedolizumab
Vemurafenib
Vincristine Sulfate
Vinpocetine
Zimelidine
Ziprasidone Hydrochloride
Ziprasidone Mesylate
Zoledronic Acid
Ferrous Fumarate
Fibrinolysin, Human
Levomefolate Calcium
Lithium Carbonate
Piroxicam
Sparfloxacin
Abacavir
Abrocitinib
Acalabrutinib
Acebutolol Hydrochloride
Acetarsone
Acetylcholine
Acetylcholine Chloride
Acitretin
Adapalene
Aducanumab
Aflibercept
Albiglutide
Albumin Human
Albumin, Chromated Cr 51 Serum
Alcohol
Alemtuzumab
Aliskiren
Aliskiren Fumarate
Almotriptan Malate
Alpha.1-Proteinase Inhibitor Human
Alpha-Linolenic Acid
Alprostadil
Alteplase
Aluminium
Aluminium Phosphate
Aluminum Acetate
Ambenonium
Amfepramone
Aminohippuric Acid
Aminolevulinic Acid
Aminolevulinic Acid Hydrochloride
Amivantamab
Amlexanox
Amlodipine Besylate
Amlodipine Maleate
Amoxicillin
Anastrozole
Anileridine Phosphate
Anisindione
Antihemophilic Factor, Human Recombinant
Arformoterol
Artemether
Arzoxifene
Avelumab
Balsalazide Disodium
Basiliximab
Bazedoxifene
Belimumab
Benazepril
Bendamustine
Benzatropine
Benzbromarone
Benzonatate
Benzphetamine
Benzyl Alcohol
Bepridil
Berotralstat
Bevantolol
Bezafibrate
Bibw 2992
Biperiden
Bisacodyl
Boceprevir
Bopindolol
Bosentan
Bosutinib
Brimonidine Tartrate
Budesonide
Budipine
Buprenorphine
Butabarbital
Butenafine
Butriptyline
Caffeine, Citrated
Calcidiol
Calcium Glubionate
Calcium Gluconate
Calcium Polystyrene Sulfonate
Capecitabine
Capmatinib
Captopril
Carbachol
Carbenicillin
Carbetapentane
Carboprost
Carphenazine
Carteolol
Carvedilol
Cefaclor
Cefoxitin
Cefprozil
Ceftazidime
Cefuroxime
Cemiplimab
Cenobamate
Cerivastatin
Cerliponase Alfa
Certolizumab
Cevimeline
Chloroquine Phosphate
Chlorothiazide
Chlorphentermine Hydrochloride
Chlortetracycline Hydrochloride
Chlorzoxazone
Cholecystokinin
Cholesterol
Chromic Chloride
Cianidanol
Ciclopirox
Cidofovir
Cinacalcet
Cisatracurium
Citric Acid
Clascoterone
Clenbuterol
Clofazimine
Cloforex
Clomiphene
Clomiphene Citrate
Cobicistat
Cod Liver Oil
Colistimethate Sodium
Collagenase Clostridium Histolyticum
Cyproheptadine
Cysteine
Daclizumab
Dactinomycin
Dapiprazole
Dapsone
Darifenacin
Darunavir
Daunorubicin Hydrochloride
Decamethonium
Deferasirox
Delavirdine
Demecarium
Denopamine
Dequalinium
Deserpidine
Desflurane
Desmopressin
Dexpanthenol
Dextromethorphan Polistirex
Dextrose, Unspecified Form
D-Glucose
Diacetylmorphine
Diacetylmorphine Hydrochloride
Dihydroergotamine Mesylate
Dihydroergotoxine
Dihydrotachysterol
Dimethicone
Dimethindene Maleate
Dimethyl Sulfoxide
Dinoprostone
Dipivefrin
Disopyramide
Disulfiram
Docarpamine
Dolasetron
Domperidone
Dopexamine
Dorzolamide
Dostarlimab
Doxycycline Anhydrous
Droperidol
Econazole
Edaravone
Edrophonium
Eflornithine Hydrochloride
Eicosapentaenoic Acid/Docosa-Hexaenoic Acid
Elacestrant
Emapalumab
Emicizumab
Enbrel
Encorafenib
Enzacamene
Enzalutamide
Epinastine
Epinephrine
Eplerenone
Ergonovine
Ergotamine
Erlosamide
Erlotinib Hydrochloride
Ertapenem
Eslicarbazepine
Estradiol Benzoate
Estradiol Dienanthate
Estriol
Estrogen
Etacrynic Acid
Ethambutol
Ethinyl Estradiol
Ethotoin
Etodolac
Etravirine
Eugenol
Exemestane
Ezogabine
Falecalcitrol
Fedratinib
Fenofibric Acid
Fentanyl Hydrochloride
Ferric Maltol
Ferric Pyrophosphate Citrate
Ferrous Ascorbate
Ferrous Gluconate
Ferrous Succinate
Fish Oil
Florbetapir F-18
Flosequinan
Fludeoxyglucose (18F)
Flurbiprofen
Fluticasone Propionate
Flutrimazole
Fomepizole
Fonazine
Fosdenopterin
Fosdenopterin Hydrobromide
Fosfomycin
Frovatriptan
Frovatriptan Succinate
Fulvestrant
Fusidic Acid
Gabapentin
Gallium Citrate
Gallium Citrate Ga 67
Gallium Citrate Ga-67
Gamma-Homolinolenic Acid
Ganaxolone
Ganirelix Acetate
Gemcitabine
Gestrinone
Ginkgo Biloba
Gliclazide
Glimepiride
Glipizide
Glycopyrronium
Golimumab
Goserelin
Grazoprevir
Guanabenz
Halcinonide
Haloprogin
Halothane
Heparin Sodium
Histamine
Hydrocortisone Acetate
Hydroquinone
Hydroxychloroquine
Ibalizumab
Ibopamine Hci
Idarubicin
Idelalisib
Imipenem
Imlifidase
Indapamide
Indeloxazine
Indigotindisulfonate
Indigotindisulfonate Sodium
Indinavir
Indium Oxyquinoline
Inulin
Iodine
Iothalamate Meglumine
Iothalamate Sodium I 125
Ipilimumab
Irinotecan
Irinotecan Hydrochloride
Isatuximab
Isoniazid
Isoprenaline
Ivacaftor
Ivermectin
Ixazomib
Ixazomib Citrate
Ketorolac
Ketorolac Tromethamine
Lasmiditan
Latanoprostene Bunod
Lauric Acid
Lenacapavir
Lenograstim
Letrozole
Leucovorin
Leucovorin Calcium
Levamlodipine
Levobunolol
Levofloxacin
Levomefolate Calcium
Levomepromazine
Levorphanol Tartrate
Lifitegrast
Lindane
Liothyronine
Lisinopril
Lixisenatide
Lomustine
Lonoctocog Alfa
Lorcaserin Hydrochloride
Lovastatin
Lubiprostone
Lumateperone
Lumefantrine
Lumiracoxib
Lurasidone
Luvox
Magnesium Carbonate
Magnesium Citrate
Malathion
Malt Extract
Mangafodipir
Mecasermin
Meclofenamate Sodium
Mefloquine
Megestrol Acetate
Meglitinides
Menadione
Meperidine Hydrochloride
Mephenytoin
Meptazinol Hydrochloride
Mequinol
Mequitazine
Mercaptopurine
Merimepodib
Metaproterenol
Metaraminol
Metergolin
Methadone Hydrochloride
Methandrostenolone
Methionine
Methocarbamol
Methoxsalen
Methoxyflurane
Methysergide
Mexiletine
Mifamurtide
Milnacipran
Molsidomine
Monobenzone
Moroctocog Alfa
Morphine Hydrochloride
Morphine Sulfate
Moxetumomab Pasudotox
Muromonab-Cd3
N-0923
Nabumetone
N-Acetyl-D-Glucosamine
Nafamostat
Naloxegol
Naratriptan Hydrochloride
Natalizumab
Nelfinavir
Nemonapride
Neostigmine
Neratinib Maleate
Netupitant
Nimodipine
Niraparib
Niraparib Tosylate
Nitisinone
Nizatidine
Norepinephrine
Noscapine
Obeticholic Acid
Octreotide
Odevixibat
Olopatadine
Omacetaxine Mepesuccinate
Omega-3 Fatty Acids
Omega-3-Carboxylic Acids
Omidenepag Isopropyl
Ondansetron
Opc-34712
Opium
Ouabain
Oxacillin
Oxcarbazepine
Oxprenolol
Oxtriphylline
Oxybenzone
Oxycodone Hydrochloride
Oxycodone Terephthalate
Oxymorphone Hydrochloride
Oxyphenisatine
Ozanimod
Palonosetron
Pamidronic Acid
Pantothenic Acid
Paraformaldehyde
Paramethadione
Parecoxib
Peginterferon Alfa-2B
Pegvisomant
Penicillin V
Pentetate Calcium Trisodium
Pentetate Calcium Trisodium Yb
Pentetate Calcium Trisodium Yb 169
Pentetic Acid
Pentostatin
Pentoxyverine
Perazine
Perindopril Erbumine
Phenazocine
Phenazocine Hydrobromide
Phendimetrazine
Pheniramine
Phenoxybenzamine
Phentolamine
Phenylalanine
Phenylbutazone
Phenylpropanolamine
Physostigmine
Pidolic Acid
Pine Tar
Piperacetazine
Piperazine
Pipotiazine Palmitate
Piracetam
Pirbuterol
Pirfenidone
Pitavastatin
Pitavastatin Calcium
Pizotifen
Podofilox
Polihexanide
Potassium Bromide
Potassium Chloride
Pralatrexate
Pralidoxime
Pralsetinib
Pramlintide
Pramlintide Acetate
Prazosin
Pretomanid
Primaquine
Prochlorperazine
Progesterone
Proglumide
Promazine
Propofol
Propylthiouracil
Pyrazinamide
Pyrithione Zinc
Pyrogallol
Quinagolide
Quinine
Raloxifene
Raltegravir
Raltegravir Potassium
Ramipril
Ranibizumab
Remifentanil Hydrochloride
Remikiren
Remoxipride
Repaglinide
Rescinnamine
Reserpine
Retinol
Riboflavin 5'-Phosphate
Riociguat
Ripretinib
Rivastigmine
Rizatriptan Benzoate
Rolapitant Hydrochloride
Romiplostim
Rose Bengal Free Acid
Rosuvastatin
Rubidium Rb-82
Rucaparib
Rucaparib Camsylate
Rufinamide
Salicylic Acid
Sanguinarine
Sapropterin
Senna
Sincalide
Sodium Chromate
Sodium Chromate Cr 51
Sodium Ferric Gluconate Complex
Sodium Hypochlorite
Sodium Lauryl Sulfate
Sodium Polystyrene Sulfonate
Sodium Sulfate
Solifenacin
Sorivudine
Sparfloxacin
Spironolactone
Stiripentol
Streptomycin Sulfate
Succinylcholine
Sufentanil Citrate
Sulbactam
Sulfanilamide
Sulfaphenazole
Sulfasalazine
Sulfur, Precipitated
Sulphadoxine
Sumatriptan Succinate
Tacalcitol
Tafenoquine
Tafluprost
Talazoparib Tosylate
Taliglucerase Alfa
Technetium Tc 99M Teboroxime
Technetium Teboroxime
Telaprevir
Temsirolimus
Tenofovir Alafenamide
Tenofovir Disoproxil Fumarate
Tenoxicam
Terbutaline
Tesamorelin
Testosterone Cypionate
Testosterone Propionate
Tetracycline
Tetraferric Tricitrate Decahydrate
Thimerosal
Thioguanine
Thioridazine Hydrochloride
Thiotepa
Thyroid, Porcine
Tianeptine
Tiapride
Ticlopidine
Timolol Maleate
Tioconazole
Tisagenlecleucel
Tisotumab Vedotin
Tocofersolan
Tofacitinib Citrate
Tofersen
Tolazoline
Tolmetin
Tolnaftate
Toremifene
Trastuzumab Emtansine
Tretinoin
Triamcinolone Acetonide
Trichloroethane
Trimethadione
Trimipramine Maleate
Triprolidine
Trovafloxacin
Tubocurarine
Tulobuterol
Umbralisib
Urea
Urethane
Vaborbactam
Valdecoxib
Vancomycin
Velaglucerase Alfa
Verapamil Hydrochloride
Vibegron
Vidarabine
Vitamin D
Vitamin K
Vonoprazan
Voriconazole
Vortioxetine
Voxilaprevir
Water
Yohimbine
Yttrium Y 90 Ibritumomab Tiuxetan
Zalcitabine
Zanubrutinib
Zolpidem
Zotepine
Acetarsone
Albuterol
Aliskiren
Ampicillin Sodium
Aspirin
Calcium Glubionate
Cevimeline Hydrochloride
Chloroform
Cocaine
Dihydroergotamine
Erlosamide
Etanercept
Evans Blue
Fenofibric Acid
Fipexide
Glecaprevir
Gonadorelin Hydrochloride
Ibritumomab Tiuxetan
Ibuprofen Lysine
Ifosfamide
Insulin
Interferon Beta-1B
Iothalamate Sodium
Lasmiditan
Letrozole
Lidocaine
Lidocaine Hydrochloride
Lipase (Pancrelipase)
Liraglutide
Loperamide Hydrochloride
Losartan
Mitomycin
Nivolumab
Olive Oil
Oprelvekin
Oxitriptan
Pexidartinib
Phentermine Hydrochloride
Pindolol
Pine Tar
Piracetam
Prednisolone
Propofol
Rifampin
Ritonavir
Selegiline
Senna
Simeprevir
Sirolimus
Tacrolimus
Timolol
Tisotumab Vedotin
Trametinib Dimethyl Sulfoxide
Zonisamide
Bremelanotide
Abatacept
Abiraterone Acetate
Acalabrutinib Maleate
Acamprosate
Acarbose
Acetomenaphthone
Acetylcholin
Acetyldigitoxin
Aclidinium
Acocantherin
Adefovir Dipivoxil
Agomelatine
Alacepril
Alatrofloxacin
Alatrofloxacin Mesylate
Alendronic Acid
Alexitol Sodium
Alfentanil Hydrochloride
Alfuzosin
Alfuzosin Hydrochloride
Alipogene Tiparvovec
Alirocumab
Alkavervir
Alogliptin
Alosetron
Alosetron Hydrochloride
Alpha 1-Pi
Alseroxylon
Altretamine
Altropane
Alvimopan
Ambrisentan
Amifampridine
Amifampridine Phosphate
Amikacin
Amiloride
Amiloride Hydrochloride
Aminohippurate Sodium
Amitriptyline Hydrochloride
Amlodipine Benzoate
Ammonia N 13
Ammonia Solution, Strong
Amorolfine
Amosulalol
Ampicillin Sodium
Ampiroxicam
Amrinone
Amyl Nitrite
Amylmetacresol
Amylocaine
Anacaulase
Anistreplase
Antihemophilic Factor Human
Apalutamide
Apixaban
Apremilast
Aprotinin
Ardeparin Sodium
Argatroban
Arginine
Arn-509
Arsenic
Arsenic Trioxide
Artemisinin
Artesunate
Articaine
Asciminib
Asciminib Hydrochloride
Asparaginase
Ast-120
Atazanavir
Atenolol
Atomoxetine Hydrochloride
Atryn Antithrombin
Avacopan
Avalglucosidase Alfa
Avatrombopag
Axicabtagene Ciloleucel
Axitinib
Azacitidine
Azaribine
Azathioprine
Azilsartan Kamedoxomil
Azilsartan Medoxomil
Azithromycin
Aztreonam
Bacitracin
Bambuterol
Barbexaclone
Barbital
Barbiturate
Baricitinib
Bavencio
Bay 80-6946
Becaplermin
Beclamide
Beclomethasone Dipropionate
Belinostat
Belumosudil
Belumosudil Mesylate
Belzutifan
Benazepril Hydrochloride
Benoxinate
Benzalkonium
Benznidazo
Benznidazole
Benzocaine
Benzoyl Peroxide
Benztropine
Berotralstat Hydrochloride
Betahistine
Betamethasone Valerate
Betaxolol
Betaxolol Hydrochloride
Bexarotene
Bezlotoxumab
Bictegravir
Bictegravir Sodium
Bifonazole
Bimatoprost
Bimekizumab
Biperiden Hydrochloride
Bismuth
Bismuth Subsalicylate
Bisoprolol
Bisoprolol Fumarate
Bitolterol
Bol-303259-X
Botulinum Toxin Type A
Bretylium
Brilinta
Brincidofovir
Brinzolamide
Brodalumab
Brolucizumab
Bromfenac
Bromocriptine Mesylate
Buclizine
Bufexamac
Bumetanide
Bupivacaine
Bupivacaine Hydrochloride
Buprenorphine + Naloxone
Bupropion Hydrochloride
Buserelin
Butethal
Butorphanol
Cabazitaxel
Cabotegravir / Rilpivirine
Calamine
Calcipotriene
Calcitonin
Calcitonin Human
Calcitonin Salmon
Calcium Carbimide
Camphor
Cangrelor
Cangrelor Tetrasodium
Cantharidin
Capmatinib Hydrochloride
Capromab Pendetide
Carbamoylcholine
Carbenicillin Disodium
Carbenicillin Indanyl
Carbenicillin Indanyl Sodium
Carboprost Tromethamine
Carboxymethylcellulose
Carboxymethylcellulose Sodium
Carprofen
Carteolol Hydrochloride
Cascara Sagrada
Cefamandole
Cefdinir
Cefditoren Pivoxil
Cefepime Hydrochloride
Cefixime
Cefmenoxime
Cefoperazone
Cefoperazone Sodium
Ceftaroline Fosamil Acetate
Ceftriaxone Sodium
Celiprolol
Cemiplimab-Rwlc
Cenegermin
Cenestin
Cephalexin
Ceritinib
Cerivastatin Sodium
Cerulenin
Chenodeoxycholic Acid
Chlordiazepoxide
Chlorhexidine Gluconate
Chlorotrianisene
Chloroxylenol
Chlorphenesin
Chlorphenesin Carbamate
Cholestyramine
Choriogonadotropin Alfa
Chromic Nitrate
Chromium
Chromium Gluconate
Chromium Nicotinate
Chromous Sulfate
Chymopapain
Chymotrypsi
Ciclesonide
Cilastatin Sodium
Cilazapril
Cilostazol
Cinacalcet Hydrochloride
Cinchocaine
Cisapride
Citalopram Hydrobromide
Clebopride
Clevidipine
Clindamycin
Clobazam
Clobetasol Propionate
Clocortolone Pivalate
Clodronate
Clofibrate
Clomifene
Clonazepam
Clonidine Hydrochloride
Clorazepate Dipotassium
Clorazepic Acid
Clorgyline
Clove Oil
Coagulation Factor Vii Human
Coal Tar
Cocaine Hydrochloride
Codeine Phosphate
Codeine Polistirex
Codeine Sulfate
Colistin Sulfate
Conjugated Estrogens A
Conjugated Estrogens B
Copanlisib
Corticorelin Ovine Triflutate
Coumarin
Crestor/Trilipix
Crizanlizumab-Tmca
Crizotinib
Crofelemer
Cromoglicate
Crotamiton
Cupric Chloride
Cupric Oxide
Cyclofenil
Cyclopenthiazide
Cyclopentolate
Cyclothiazide
Cyproterone
Cysteamine
Cytarabine
Dabigatran
Dalteparin
Dantrolene
Dapagliflozin
Dapiprazole Hydrochloride
Daratumumab
Daridorexant
Darifenacin Hydrobromide
Darolutamide
Dasabuvir
Debrisoquine
Decitabine
Defibrotide
Delapril
Demecarium Bromide
Desipramine Hydrochloride
Desirudin Recombinant
Deslanoside
Desoxycorticosterone Pivalate
Desvenlafaxine Succinate
Deucravacitinib
Deutetrabenazine
Dexamethasone Acetate
Dexamethasone Sodium Phosphate
Dexchlorpheniramine Maleate
Dexlansoprazole
Dexmethylphenidate Hydrochloride
Dezocine
Diacerein
Diamorphine
Diamthazole
Diazepam
Dibotermin Alfa
Dibucaine
Dienogest
Diethylcarbamazine
Diethylpropion
Dimenhydrinate
Dinoprost
Diphenylpyraline
Dipyridamole
Dipyrithione
Disopyramide Phosphate
Dithiazanine
Dobutamine
Dofetilide
Dolasetron Mesylate
Dolutegravir
Dolutegravir Sodium
Dorzolamide Hydrochloride
Doxacurium
Doxapram
Doxazosin Mesylate
Doxycycline Hyclate
Dromostanolone
Drotrecogin Alfa
Droxidopa
Dyclonine
Echothiophate
Echothiophate Iodide
Econazole Nitrate
Edetate Calcium Disodium
Edetate Calcium Disodium Anhydrous
Edetate Disodium
Edetate Disodium Anhydrous
Efalizumab
Efanesoctocog Alfa
Efavirenz
Efinaconazole
Eflapegrastim
Elapegademase
Elexacaftor
Elexacaftor / Tezacaftor / Ivacaftor
Elotuzumab
Eluxadoline
Elvitegravir
Emepronium
Emepronium Bromide
Empagliflozin
Emtricitabine
Enalapril
Enalapril Maleate
Enalaprilat
Enoxacin
Enoxaparin
Entecavir
Epidermal Growth Factor
Epirubicin
Epirubicin Hydrochloride
Eprosartan
Eptinezumab
Eptotermin Alfa
Erdafitinib
Erythromycin
Erythromycin Gluceptate
Erythromycin Lactobionate
Erythromycin Stearate
Esculin
Eslicarbazepine Acetate
Esmolol
Esmolol Hydrochloride
Esomeprazole Strontium
Esterified Estrogens
Estetrol
Estramustine
Estrogens, Conjugated
Estrone Sulfate
Estropipate
Ethinylestradiol
Ethionamide
Ethylestrenol
Etidronic Acid
Etomidate
Etoricoxib
Ezetimibe
Febuxostat
Fedratinib Hydrochloride
Fenfluramine Hydrochloride
Fenofibrate
Fenoprofen
Fenoterol
Fenticonazole
Ferric Cation
Ferric Citrate
Ferumoxytol
Fesoterodine
Fesoterodine Fumarate
Filgotinib
Finafloxacin
Flavin Mononucleotide
Flecainide
Florbetaben F-18
Floxuridine
Fluciclovine (18F)
Fludrocortisone
Flumethasone Pivalate
Fluocinolone Acetonide
Fluorescein
Fluorodopa
Fluorodopa F 18
Fluoroestradiol F-18
Fluoxymesterone
Flutamide
Fluticasone Furoate
Fluvastatin Sodium
Follitropin Alfa
Formaldehyde
Fosaprepitant
Fosaprepitant Dimeglumine
Foscavir
Fosfestrol
Fosinopril
Fosinopril Sodium
Fosnetupitan
Fosnetupitant Chloride Hydrochloride
Fremanezumab
Fumaric Acid
Furosemide
Futibatinib
Gabapentin Enacarbil
Gadobenate Dimeglumine
Gadofosveset
Galantamine Hydrobromide
Galcanezumab
Gallamine
Gallamine Triethiodide
Gatifloxacin
Gdc-0199
Gelatin
Gemeprost
Gemfibrozil
Gentian Violet
Gilteritinib
Glassia
Glatiramer
Glecaprevir
Gliquidone
Glucagon
Glutamic Acid
Glutethimide
Glycerol Phenylbutyrate
Glycine
Gonadorelin Acetate
Granisetron Hydrochloride
Griseofulvin
Gs-7340
Guaifenesin
Guanfacine
Guanidine
Halofantrine
Havrix
Hegf
Heparin
Hepatect Cp
Hexafluronium
Hexafluronium Bromide
Hexylcaine
Homosalate
Human Calcitonin
Human Prothrombin Complex Concentrate
Human Rho(D) Immune Globulin
Huperzine A
Hyaluronic Acid
Hyaluronidase
Hyaluronidase (Human Recombinant)
Hyaluronidase (Ovine)
Hydralazine / Isosorbide Dinitrate
Hydroflumethiazide
Hydromorphone Hydrochloride
Hydrotalcite
Hydroxocobalamin
Hydroxyamphetamine
Hydroxyflutamide
Hydroxypropyl Cellulose
Hydroxyzine
Hypromellose
Ibritumomab Tiuxetan
Ibufenac
Icosapent
Idursulfase
Iloprost
Imidapril
Indecainide
Indinavir Sulfate
Indium In 111 Capromab Pendetide
Indomethacin Sodium
Ingenol Mebutate
Inotersen
Inotuzumab Ozogamicin
Insulin Aspart
Insulin Degludec
Insulin Determir
Insulin Glulisine
Insulin Lispro
Insulin Purified Beef
Insulin Purified Pork
Insulin Susp Isophane Recombinant Human
Insulin Susp Protamine Zinc Beef/Pork
Insulin Zinc Susp Prompt Beef
Insulin Zinc Susp Prompt Purified Pork
Insulin Zinc Susp Recombinant Human
Insulin Zinc, Prompt
Insulin-Aspart
Insulin-Detemir
Insulin-Glargine
Interferon Alfa-2B
Interferon Alfacon-1
Interferon Alfa-N3
Interferon Beta-1A
Interferon Beta-1B
Interferon Gamma-1B
Intrinsic Factor
Iodipamide
Ioflupane
Ioflupane I 123
Ioflupane I-123
Iothalamate Sodium
Irbesartan
Isavuconazole
Isis 1570
Isoconazole
Isometheptene
Isoniazid / Pyrazinamide / Rifampin
Isopropyl Alcohol
Isosorbide
Isosorbide Dinitrate
Isotretinoin
Isoxicam
Isoxsuprine
Isoxsuprine Hydrochloride
Istradefylline
Ivacaftor / Lumacaftor
Ivacaftor / Tezacaftor
Ixekizumab
Kappadione
Ketanserin
Keyhole Limpet Hemocyanin
Labetalol
Lacosamide
Lactic Acid
Lactobacillus Acidophilus
Larotrectinib Sulfate
Ledipasvir
Lefamulin
Lefamulin Acetate
Lemborexant
Lepirudin
Leuprolide Acetate
Leuprolide Mesylate
Levacetylmethadol
Levalbuterol
Levallorphan
Levamisole
Levetiracetam
Levoleucovorin
Levomethadyl Acetate
Levopropoxyphene Napsylate Anhydrous
Levormeloxifene
Levosalbutamol
Lgx818
Lidocaine Hydrochloride
Lincomycin
Liotrix
Lipegfilgrastim
Lisdexamfetamine Dimesylate
Lithium Citrate
Lobeglitazone
Lofexidine
Lomerizine
Lonafarnib
Lonapegsomatropin
Loperamide Hydrochloride
Loratadine
Lornoxicam
Lu302146
Luliconazole
Lumacaftor
Lumacaftor + Ivacaftor
Lumasiran
Lusutrombopag
Lutetium Dotatate
Lutetium Dotatate Lu-177
Lutetium Lu 177 Vipivotide Tetraxetan
Lutropin Alfa
Lyme Disease Vaccine (Recombinant Ospa)
Macitentan
Magnesium Acetate
Magnesium Acetate Tetrahydrate
Magnesium Aspartate
Magnesium Cation
Magnesium Gluconate
Magnesium Oxide
Maltodextrin
Mandelic Acid
Manganese
Maralixibat
Margetuximab
Mavacamten
Mci-186
Mecasermin Rinfabate
Mechlorethamine
Meclizine
Meclocycline
Medroxyprogesterone Acetate
Mefenamic Acid
Melphalan Flufenamide
Melphalan Flufenamide Hydrochloride
Melphalan Hydrochloride
Memantine Hydrochloride
Mepindolol
Meprobamate
Mestranol
Metaproterenol Sulfate
Metergoline
Methacycline
Methacycline Hydrochloride
Methadyl Acetate
Methantheline
Metharbital
Methazolamide
Methimazole
Methixene
Methsuximid
Methyl Salicylate
Methylcellulose
Methylene Blue
Methylergonovine
Methyltestosterone
Metipranolol
Metoprolol
Metronidazole
Metronidazole Hydrochloride
Metyrosine
Mianserin Hydrochloride
Micafungin
Midazolam Hydrochloride
Mifepristone
Migalastat
Miglitol
Miglustat
Minaprine Hydrochloride
Misoprostol
Mitoxantrone
Mivacurium
Mk-3475
Mobocertinib
Mobocertinib Succinate
Moexipril
Moexipril Hydrochloride
[truncated: 453 more rows]
